# Supplementary material for: True cyst formation underlies persistence and drug tolerance in Tritrichomonas foetus
Source: Nat Commun. 2026 Apr 28;17:5831. doi: 10.1038/s41467-026-71827-9 (PMC13332039; doi:10.1038/s41467-026-71827-9)
Supplement: Supplementary file 3 — Supplementary Data 1 [file 41467_2026_71827_MOESM3_ESM.xlsx]

## Sheet: Hoja1
DNA	K (c)	K (24h)	K (48h)	82C (c)	82C(24h)	82C(48h)	97H (c)	97H(24h)	97H(48h)
1C	67.66%	2.12%	17.33%	71.25%	14.27%	13.17%	73.33%	13.97%	16.3%
2C	21.83%	2.63%	13.23%	20.33%	15.7%	23.63%	12.99%	15.72%	27.7%
3-4C	7.85%	8.92%	15.5%	6.76%	21.12%	29.53%	9.83%	27.45%	27.5%
>4C	2.63%	84.02%	53.66%	1.37%	45.91%	32.83%	1.55%	39.96%	26.73%
