# Supplementary material for: True cyst formation underlies persistence and drug tolerance in Tritrichomonas foetus
Source: Nat Commun. 2026 Apr 28;17:5831. doi: 10.1038/s41467-026-71827-9 (PMC13332039; doi:10.1038/s41467-026-71827-9)
Supplement: Supplementary file 4 — Supplementary Data 2 [file 41467_2026_71827_MOESM4_ESM.xls]

## Sheet: Supplementary Table II
Enzyme	Gene.ID	Product.Description	EC.numbers	EC.numbers.from.OrthoMCL	RNAseq	log2foldchange	padj	Ctrl1	Ctrl2	Ctrl3	Treatment1	Treatment2	Treatment3
Glucosamine-6P isomerase	TRFO_11044	Glucosamine-6-phosphate deaminase	3.5.99.6 (Glucosamine-6-phosphate deaminase)	3.5.99.6 (Glucosamine-6-phosphate deaminase)	MSTRG.21841	1.67493579801272	0.00288112055405661	306.088843652002	504.381225354242	381.86207856267	1042.23834604504	363.515672509892	1136.3548232002
Glucosamine-6P isomerase	TRFO_22266	Glucosamine-6-phosphate deaminase	3.5.99.6 (Glucosamine-6-phosphate deaminase)	3.5.99.6 (Glucosamine-6-phosphate deaminase)	MSTRG.8233	1.92403554314437	0.00217208988214005	353.049115189236	478.451164147638	426.609397647463	1489.89734633285	303.706783686624	1534.09884199894
Glucosamine-phosphate N-acetyltransferase	TRFO_21560	putative glucosamine 6-phosphate N-acetyltransferase 2	2.3.1.4 (Glucosamine-phosphate N-acetyltransferase)	2.3.1.4 (Glucosamine-phosphate N-acetyltransferase)	MSTRG.7717	-1.04899960249056	0.0471304320113091	2.14480382252321	1.3831430701029	1.65390128497456	0.0885875039633343	0.642774201534064	0.199347516664974
Glucosamine-phosphate N-acetyltransferase	TRFO_35597	unspecified product	N/A	2.3.1.4 (Glucosamine-phosphate N-acetyltransferase)	MSTRG.18572	0.433542804294539	0.32033904146547	2.92121764939769	6.0694458766058	5.54964129534089	2.05606413900441	6.66422065863845	4.84705306857552
Glucosamine-phosphate N-acetyltransferase	TRFO_40075	unspecified product	N/A	2.3.1.4 (Glucosamine-phosphate N-acetyltransferase)	MSTRG.22751	1.12204103027994	0.00122590392370912	86.0240143368938	125.711507852968	109.536371463818	211.049764765561	144.276269271411	98.6097099815002
Phosphoglucosamine mutase	TRFO_02086	Phosphoglucomutase/phosphomannomutase, C-terminal domain containing protein	N/A	5.4.2.10 (Phosphoglucosamine mutase);5.4.2.2 (Phosphoglucomutase (alpha-D-glucose-1,6-bisphosphate-dependent));5.4.2.8 (Phosphomannomutase)	MSTRG.19673	0.177022252145999	0.703152334716144	310.212817287019	221.853045317159	255.526263923451	205.569261832119	94.8088996967353	223.661352067696
Phosphoglucosamine mutase	TRFO_16565	Phosphoglucomutase/phosphomannomutase, alpha/beta/alpha domain I family protein	N/A	2.1.1.43 (Transferred entry: 2.1.1.354);5.4.2.10 (Phosphoglucosamine mutase);5.4.2.2 (Phosphoglucomutase (alpha-D-glucose-1,6-bisphosphate-dependent));5.4.2.7 (Phosphopentomutase);5.4.2.8 (Phosphomannomutase)	MSTRG.4102	0.21532885679318	0.642825984637199	2630.7585750502	2663.82170719914	2483.01695624476	1586.40982397361	951.247359990071	2712.48074169083
UDP-N- acetylglucosamine diphosphorylase	TRFO_10186	UTP--glucose-1-phosphate uridylyltransferase family protein	N/A	2.7.7.23 (UDP-N-acetylglucosamine diphosphorylase);2.7.7.9 (UTP--glucose-1-phosphate uridylyltransferase)	MSTRG.20471	0.0268624308384095	0.962324288999346	26.9431993847989	23.0541907374319	29.0805508424959	8.55757912761375	17.3605037825678	16.7064063955119
UDP-N- acetylglucosamine diphosphorylase	TRFO_12699	UTP--glucose-1-phosphate uridylyltransferase family protein	N/A	2.7.7.23 (UDP-N-acetylglucosamine diphosphorylase)	MSTRG.638	-0.509282321434792	0.192093837852901	28.0827474711221	25.2554226778264	30.3633357264204	11.5631925888312	6.5611521741615	7.66147237342134
UDP-N- acetylglucosamine diphosphorylase	TRFO_17727	UDP-N-acetylhexosamine pyrophosphorylase-like protein 1	N/A	1.3.1.74 (2-alkenal reductase (NAD(P)(+)));2.7.7.23 (UDP-N-acetylglucosamine diphosphorylase);2.7.7.9 (UTP--glucose-1-phosphate uridylyltransferase)	MSTRG.4971	0.719603224300149	0.11267913991838	318.186929801919	335.383375320978	312.599926010494	344.865923217825	218.06321560884	527.943201444892
UDP-N- acetylglucosamine diphosphorylase	TRFO_21846	unspecified product	N/A	2.4.1.- (Hexosyltransferases.);2.4.1.141 (N-acetylglucosaminyldiphosphodolichol N-acetylglucosaminyltransferase);2.4.1.227 (Undecaprenyldiphospho-muramoylpentapeptide beta-N-acetylglucosaminyltransferase);2.7.7.23 (UDP-N-acetylglucosamine diphosphorylase)	MSTRG.7922	-0.264649602698079	0.467631482813111	11.1627971523328	9.05829557900831	12.8978046448105	5.25283393809547	6.43872377286912	2.47872766470917
Epimerase	TRFO_06333	UDP-glucose 4-epimerase	5.1.3.2 (UDP-glucose 4-epimerase)	5.1.3.2 (UDP-glucose 4-epimerase);5.1.3.5 (UDP-arabinose 4-epimerase)	MSTRG.12592	1.56882550696718	0.00559067812328725	529.067918910825	462.776106276961	449.590638631112	1005.61129754791	749.720651621472	940.737543187132
Epimerase	TRFO_10084	UDP-glucose 4-epimerase	5.1.3.2 (UDP-glucose 4-epimerase)	5.1.3.2 (UDP-glucose 4-epimerase);5.1.3.5 (UDP-arabinose 4-epimerase)	MSTRG.20325	0.170687913458312	0.695977677817368	7.48393115848468	10.6373268921622	11.8801154277408	8.63409296068084	4.54033324320813	6.69967750504806
Chitinase	TRFO_20412	Glyco_hydro_18 domain-containing protein [Source:UniProtKB/TrEMBL;Acc:A0A1J4KKZ0]	N/A	3.2.1.14 (Chitinase)	MSTRG.6931	0.635408752887561	0.0684817862602286	4.86269882408215	6.4981169802982	5.23099381726373	5.23739851449778	8.08731363410646	3.67549302206841
Beta-N-acetylhexosaminidase	TRFO_03911	N-acetyl-beta-hexosaminidase	3.2.1.52 (Beta-N-acetylhexosaminidase)	3.2.1.52 (Beta-N-acetylhexosaminidase)	MSTRG.5729	-0.0404016986466012	0.925293458162898	7.03604285034527	8.11449967722129	8.81106271838549	3.69593733112098	6.18197376285797	2.95160482826391
Beta-N-acetylhexosaminidase	TRFO_04344	Beta-hexosaminidase	3.2.1.52 (Beta-N-acetylhexosaminidase)	3.2.1.52 (Beta-N-acetylhexosaminidase)	MSTRG.7051	0.133644250764832	0.722698909828841	10.5047833563299	9.91409439059175	9.79557706486361	6.31252517116091	7.06282900017704	6.01481985798133
Beta-N-acetylhexosaminidase	TRFO_06677	Beta-hexosaminidase	3.2.1.52 (Beta-N-acetylhexosaminidase)	3.2.1.52 (Beta-N-acetylhexosaminidase)	MSTRG.13493	0.311875764367745	0.514683143896445	88.174956832291	92.0715266501182	88.632121140762	77.3750842089134	15.1145288655235	126.15254077782
Beta-N-acetylhexosaminidase	TRFO_07789	unspecified product	N/A	3.2.1.52 (Beta-N-acetylhexosaminidase)	MSTRG.16018	0.915317057882089	0.0373647808884981	28.4300627815901	39.6098288049879	44.3702011769721	41.2598062975302	108.497257782282	20.954583698766
Beta-N-acetylhexosaminidase	TRFO_09777	N-acetyl-beta-hexosaminidase	3.2.1.52 (Beta-N-acetylhexosaminidase)	3.2.1.52 (Beta-N-acetylhexosaminidase)	MSTRG.19712	-0.0939176870018905	0.855920604740618	50.4351880338818	51.5427725300127	49.3629415281604	21.4210958303439	12.0940610075833	29.9360438821128
Beta-N-acetylhexosaminidase	TRFO_09985	Beta-hexosaminidase	3.2.1.52 (Beta-N-acetylhexosaminidase)	3.2.1.52 (Beta-N-acetylhexosaminidase)	MSTRG.20171	0.118270385863533	0.782422370858466	65.8396644714084	66.6501513544346	70.9297465494763	38.1937200180398	38.3375293914132	47.0613355840994
Beta-N-acetylhexosaminidase	TRFO_10059	Beta-hexosaminidase	3.2.1.52 (Beta-N-acetylhexosaminidase)	3.2.1.52 (Beta-N-acetylhexosaminidase)	MSTRG.20313	2.90592834841819	2.29247978377645e-05	74.9370770420474	88.5901588536668	72.0011981103621	395.397693012135	105.970569245893	656.058052255443
Beta-N-acetylhexosaminidase	TRFO_13365	N-acetyl-beta-hexosaminidase	3.2.1.52 (Beta-N-acetylhexosaminidase)	3.2.1.52 (Beta-N-acetylhexosaminidase)	MSTRG.1438	-0.395445233694594	0.307797592246623	0.964006653967557	1.33571242961832	1.61998937370945	0.356779329432274	0.572103426574248	0.393384274377444
Beta-N-acetylhexosaminidase	TRFO_14532	beta-N-acetylhexosaminidase	3.2.1.52 (Beta-N-acetylhexosaminidase)	3.2.1.52 (Beta-N-acetylhexosaminidase)	MSTRG.2524	0.762401338408369	0.146174330157411	36.8330642696417	41.0027245354491	40.0381910669896	52.4719604788658	8.65218378577684	103.38700339932
Beta-N-acetylhexosaminidase	TRFO_15373	Beta-hexosaminidase	3.2.1.52 (Beta-N-acetylhexosaminidase)	3.2.1.52 (Beta-N-acetylhexosaminidase)	MSTRG.3171	0.579389506108576	0.170022359388317	294.334911264474	329.526157603434	282.58073824662	387.034295468755	178.979778515851	345.925337221725
Beta-N-acetylhexosaminidase	TRFO_20216	Beta-hexosaminidase	3.2.1.52 (Beta-N-acetylhexosaminidase)	3.2.1.52 (Beta-N-acetylhexosaminidase)	MSTRG.6817	1.5073339979035	0.00076450272754415	8.3832166987661	9.60091857175165	9.72552451516068	10.4466303616247	22.7139303304317	17.7249623990954
Beta-N-acetylhexosaminidase	TRFO_26994	Beta-hexosaminidase	3.2.1.52 (Beta-N-acetylhexosaminidase)	3.2.1.52 (Beta-N-acetylhexosaminidase)	MSTRG.11780	0.38145337712582	0.347625949706865	366.799933888087	316.986429712752	316.99591436932	162.382157556174	462.750997259431	266.340327414408
Beta-N-acetylhexosaminidase	TRFO_28408	N-acetyl-beta-hexosaminidase	3.2.1.52 (Beta-N-acetylhexosaminidase)	3.2.1.52 (Beta-N-acetylhexosaminidase)	MSTRG.12824	1.59913039874909	0.0116894436422182	736.61980515028	1198.80568931368	1012.9329037229	3294.17325527806	429.074016835135	3284.98696677913
Beta-N-acetylhexosaminidase	TRFO_36985	Beta-hexosaminidase	3.2.1.52 (Beta-N-acetylhexosaminidase)	3.2.1.52 (Beta-N-acetylhexosaminidase)	MSTRG.19778	0.591709963991251	0.163354639221078	185.650585805079	178.459332653698	173.670409077619	142.005340079887	154.154579524991	239.083293478383
N-acetylglucosamine kinase	TRFO_27419	CoA-substrate-specific enzyme activase	2.7.1.59 (N-acetylglucosamine kinase)	2.7.1.59 (N-acetylglucosamine kinase)	MSTRG.12082	0.606197177648412	0.0805697496489501	258.983210681039	244.837363893109	262.020649178035	341.223891144172	238.960932838251	175.515606625996
N-acetylglucosamine kinase	TRFO_31662	CoA-substrate-specific enzyme activase	2.7.1.59 (N-acetylglucosamine kinase)	2.7.1.59 (N-acetylglucosamine kinase)	MSTRG.15319	-0.784530072467132	0.0309732471781975	71.6997554451384	56.5279460895116	67.6403551666164	15.3869661446937	26.8831867525943	12.7440487643353
