# Supplementary material for: True cyst formation underlies persistence and drug tolerance in Tritrichomonas foetus
Source: Nat Commun. 2026 Apr 28;17:5831. doi: 10.1038/s41467-026-71827-9 (PMC13332039; doi:10.1038/s41467-026-71827-9)
Supplement: Supplementary file 5 — Supplementary Data 3 [file 41467_2026_71827_MOESM5_ESM.xls]

## Sheet: Supplementary Table I
Asssembly Id	log2FoldChange	pvalue	padj	refGene	Description	Metric
MSTRG.17301	4.69428746839031	5.16027970135779e-37	3.30270801586152e-33	TRFO_34181	hypothetical protein TRFO_34181	36.287326757779
MSTRG.16388	5.85081851914528	2.5661090643857e-36	1.19762618191358e-32	TRFO_32961	Myb-like DNA-binding domain containing protein	35.5907248892494
MSTRG.6954	4.61289127767942	2.69200474849591e-35	9.8454305094634e-32	TRFO_20450	hypothetical protein TRFO_20450	34.5699241783843
MSTRG.1586	6.10040306449145	7.81896253134143e-35	2.5021657470609e-31	TRFO_42125	hypothetical protein TRFO_42125	34.1068508680149
MSTRG.9500	8.47897531033549	1.19971050555016e-34	3.41264318362107e-31	TRFO_24089	hypothetical protein TRFO_24089	33.9209235381273
MSTRG.4183	3.97698644914256	5.48551870396542e-32	1.17028970283516e-28	TRFO_16685	hypothetical protein TRFO_16685	31.2607822997905
MSTRG.20344	6.33934190915347	8.17261214952402e-31	1.6094387972305e-27	TRFO_10103	hypothetical protein TRFO_10103	30.0876391110553
MSTRG.22266	8.18166531441954	3.27363870864612e-30	5.58722830533661e-27	TRFO_39614	hypothetical protein TRFO_39614	29.4849692526881
MSTRG.3332	5.00302440052314	4.53751981328627e-30	7.26031529624637e-27	TRFO_03154	hypothetical protein TRFO_03154	29.3431814655851
MSTRG.13157	6.35058183942949	1.87585537132409e-29	2.82492784478048e-26	TRFO_01525	hypothetical protein TRFO_01525	28.7268006488233
MSTRG.9560	9.87426128789937	3.1463244569474e-26	3.35621051759627e-23	TRFO_24183	protein phosphatase 2C	25.5021964938564
MSTRG.9177	6.86918557774939	6.68972801417704e-26	6.58706641888255e-23	TRFO_23684	hypothetical protein TRFO_23684	25.1745915390847
MSTRG.3622	3.66993179384653	1.21632454941511e-25	1.15330091813246e-22	TRFO_15931	hypothetical protein TRFO_15931	24.9149505276836
MSTRG.3324	4.82394813946341	5.21164848598143e-25	4.76512188891467e-22	TRFO_03133	hypothetical protein TRFO_03133	24.2830248841618
MSTRG.6165	3.85363915819975	1.51680672777092e-23	1.21349278242698e-20	TRFO_03971	breast cancer suppressor candidate 1,bcsc-1	22.8190697536958
MSTRG.13283	7.97205467788221	1.51365693398748e-22	1.01976660965825e-19	TRFO_28859	AMP-binding enzyme family protein	21.8199725452845
MSTRG.8259	6.06940870043181	2.0633451356574e-22	1.35445381584526e-19	TRFO_22293	hypothetical protein TRFO_22293	21.6854281215301
MSTRG.21347	7.58857041030337	5.41587843926418e-21	3.16101478911235e-18	TRFO_38725	hypothetical protein TRFO_38725	20.266331092061
MSTRG.9703	4.5939759607801	6.16336989331995e-21	3.50640961419742e-18	TRFO_24265	ankyrin repeat domain protein	20.2101817673972
MSTRG.7623	4.91923829635508	1.69287949406383e-20	9.02904331823502e-18	TRFO_21385	hypothetical protein TRFO_21385	19.7713739556098
MSTRG.22235|YPTV1	6.21873443322315	2.43074173037402e-20	1.26998814365929e-17	TRFO_11315	GTP-binding protein yptV1	19.6142611830868
MSTRG.20342|YPT7	5.2038090393767	3.53898836826305e-19	1.67780817066486e-16	TRFO_10096	GTP-binding protein YPT7	18.4511208647735
MSTRG.9910|ARF1	2.96417438219745	6.45617598141844e-19	2.95151002321953e-16	TRFO_24635	ADP-ribosylation factor	18.1900246401947
MSTRG.9783	4.83887052121637	1.63346324658766e-18	6.96971542931511e-16	TRFO_24416	hypothetical protein TRFO_24416	17.7868906328345
MSTRG.15087	2.80265946586965	2.06889264648419e-18	8.40725724486378e-16	TRFO_31338	hypothetical protein TRFO_31338	17.6842620440124
MSTRG.18571	3.45929717575272	2.45887289754098e-18	9.83587578905416e-16	TRFO_35592	hypothetical protein TRFO_35592	17.6092639199491
MSTRG.14412	2.52934285764558	2.87761638236062e-18	1.13338241545868e-15	TRFO_30458	hypothetical protein TRFO_30458	17.5409671027304
MSTRG.7764|GDCST	4.35805462955911	3.4038708294767e-18	1.30063428515571e-15	TRFO_04497	Aminomethyltransferase, mitochondrial	17.468026928937
MSTRG.19502	2.96830680453521	1.38164490239502e-17	4.91270710364096e-15	TRFO_36762	hypothetical protein TRFO_36762	16.8596035609751
MSTRG.3316	3.4188070025721	4.72852474052766e-17	1.53234128964872e-14	TRFO_03112	hypothetical protein TRFO_03112	16.3252743343116
MSTRG.6193	3.38827875302013	5.80353400255481e-17	1.85720342499257e-14	TRFO_01193	hypothetical protein TRFO_01193	16.2363074667105
MSTRG.18569	4.00041717301957	8.95926492914465e-17	2.69842519354155e-14	TRFO_35590	hypothetical protein TRFO_35590	16.0477276209531
MSTRG.3070	4.29394104115044	9.44595986004593e-17	2.8119304462446e-14	TRFO_43068	r2r3-MYB transcription factor	16.0247539042598
MSTRG.19305	3.68655393073255	1.63665009221556e-16	4.70785157424839e-14	TRFO_09547	hypothetical protein TRFO_09547	15.7860441607
MSTRG.3373	2.92339359937225	4.90356553149159e-16	1.36452370838822e-13	TRFO_15568	hypothetical protein TRFO_15568	15.3094880163923
MSTRG.123	3.89129624617376	6.17575654628729e-16	1.70005960582259e-13	TRFO_00975	hypothetical protein TRFO_00975	15.2093098326024
MSTRG.16994	3.81622916461161	6.3895153187791e-16	1.74019129442621e-13	TRFO_33811	hypothetical protein TRFO_33811	15.1945320843084
MSTRG.982	3.00050636298107	8.15921411400031e-16	2.15344371683012e-13	TRFO_41674	ARF GAP-like zinc finger-containing protein	15.0883516699704
MSTRG.17564	4.47818018704422	9.20915304908121e-16	2.40575027764825e-13	TRFO_34560	Chain A, Methionine Gamma-Lyase	15.035780309328
MSTRG.18405|FUC1	2.63866252048146	9.41250885813805e-16	2.43403676037568e-13	TRFO_35400	Alpha-L-fucosidase 1	15.0262946020753
MSTRG.12316	3.0060408835032	1.13184496333245e-15	2.8976362906274e-13	TRFO_06231	DNA-binding protein reb1	14.9462130574061
MSTRG.8004	2.813032536605	3.03431458355727e-15	7.25995211716352e-13	TRFO_21968	hypothetical protein TRFO_21968	14.5179393955926
MSTRG.4024	3.44546382648226	4.02089822915137e-15	9.19098353254503e-13	TRFO_16440	CAMK family protein kinase	14.3956769189581
MSTRG.8149	3.59108388990243	5.16701628784372e-15	1.17062640694767e-12	TRFO_04660	hypothetical protein TRFO_04660	14.2867601694376
MSTRG.22728	2.98147340849285	5.45740069676276e-15	1.21491230641586e-12	TRFO_40034	CAMK family protein kinase	14.2630141579991
MSTRG.20137	3.2795257857205	7.03533433010807e-15	1.55268615676808e-12	TRFO_37461	hypothetical protein TRFO_37461	14.1527152593847
MSTRG.6776	3.97393186177201	7.80132229316623e-15	1.69255637311312e-12	TRFO_20149	CAMK family protein kinase	14.1078317798794
MSTRG.1253|gcvPB	6.42241677428806	7.89974830288241e-15	1.69950803615204e-12	TRFO_13205	putative glycine dehydrogenase	14.1023867457236
MSTRG.14951	3.10102919526694	9.03873324407527e-15	1.92833841484643e-12	TRFO_31239	hypothetical protein TRFO_31239	14.0438924305486
MSTRG.6881	3.68917551704953	1.16444716468215e-14	2.44352556254325e-12	TRFO_20341	hypothetical protein TRFO_20341	13.9338802122453
MSTRG.14147	5.88674634308267	1.46519809468625e-14	3.00084291376502e-12	TRFO_30066	aminotransferase, classes I and II family protein	13.8341036547548
MSTRG.20230	2.4968189043533	1.66711111451105e-14	3.38727870179344e-12	TRFO_37525	hypothetical protein TRFO_37525	13.7780354530749
MSTRG.13262	2.89078313552528	1.80147899293166e-14	3.6314695825231e-12	TRFO_28823	CAMK family protein kinase	13.7443707978251
MSTRG.21328	3.24906891735074	2.72971056437561e-14	5.29419092110454e-12	TRFO_38681	hypothetical protein TRFO_38681	13.5638833994642
MSTRG.13963	3.18401237657557	2.78256863246986e-14	5.31708906986929e-12	TRFO_29850	hypothetical protein TRFO_29850	13.555554114923
MSTRG.3765	5.47440692536694	5.82243229386356e-14	1.08014557358841e-11	TRFO_16146	hypothetical protein TRFO_16146	13.234895552956
MSTRG.21125|CLK1	2.51858260691726	6.65203103279061e-14	1.21332614184434e-11	TRFO_38590	Dual specificity protein kinase CLK1	13.1770457333944
MSTRG.20091|mro	2.66269721432795	6.6825118550077e-14	1.21332614184434e-11	TRFO_37372	Aldose 1-epimerase	13.1750602621173
MSTRG.23208	4.1434754164039	1.01788016732606e-13	1.78484590162428e-11	TRFO_12017	hypothetical protein TRFO_12017	12.9923033474731
MSTRG.19250	4.23037091238815	1.34900971535596e-13	2.31785219616295e-11	TRFO_36479	hypothetical protein TRFO_36479	12.8699849225962
MSTRG.21670	2.19423405157202	1.46224888791337e-13	2.49566891863134e-11	TRFO_10909	Casein kinase I isoform delta-A	12.8349787002592
MSTRG.20297	2.77338871156358	2.3181434287821e-13	3.8788751581863e-11	TRFO_37638	hypothetical protein TRFO_37638	12.6348596967583
MSTRG.11659	4.09309839095843	2.51680557176668e-13	4.15695093179346e-11	TRFO_26897	hypothetical protein TRFO_26897	12.5991503332678
MSTRG.10449	3.58941617410804	5.13090336341586e-13	8.31368715232971e-11	TRFO_05507	hypothetical protein TRFO_05507	12.2898061648672
MSTRG.20143	2.63915017005624	1.58727822987797e-12	2.47779938799427e-10	TRFO_37474	Adenosylhomocysteinase	11.7993469402207
MSTRG.21285	4.97142025381469	2.29467421528823e-12	3.4981540834991e-10	TRFO_02231	hypothetical protein TRFO_02231	11.6392789643951
MSTRG.13820	3.73603811959884	2.31538253002587e-12	3.50746202078061e-10	TRFO_29567	hypothetical protein TRFO_29567	11.6353772478619
MSTRG.19625	2.79243796083324	3.3642187408397e-12	4.94984850484122e-10	TRFO_01991	hypothetical protein TRFO_01991	11.4731157742144
MSTRG.3382	2.79298453144846	4.93658137933329e-12	7.06041451912354e-10	TRFO_03192	Cytosol non-specific dipeptidase	11.3065736992649
MSTRG.22643	3.69434738986436	5.30323798589416e-12	7.41902708616811e-10	TRFO_02451	CAMK family protein kinase	11.2754588832262
MSTRG.8351	4.80416764922328	6.05873897097208e-12	8.20686647597123e-10	TRFO_22498	hypothetical protein TRFO_22498	11.2176177578366
MSTRG.21812	3.90383496440192	7.75030758233463e-12	1.02276095059458e-09	TRFO_10974	CAMK family protein kinase	11.1106810615376
MSTRG.10420	2.94704103843369	8.33261452636229e-12	1.07197620346433e-09	TRFO_05434	UTP--glucose-1-phosphate uridylyltransferase family protein	11.0792187085315
MSTRG.22890	2.88525490774107	8.70572383569678e-12	1.11437617958837e-09	TRFO_11766	hypothetical protein TRFO_11766	11.0601951137161
MSTRG.16498	5.43818329005325	9.21073158177195e-12	1.17315392649226e-09	TRFO_08015	dihydroorotate dehydrogenase family protein	11.0357058736785
MSTRG.15607	2.24895565821671	9.59743264972782e-12	1.21036390771272e-09	TRFO_32052	Myb-like DNA-binding domain containing protein	11.0178449268744
MSTRG.14569	2.52953916208602	1.0255770111406e-11	1.28704887559855e-09	TRFO_30633	hypothetical protein TRFO_30633	10.9890317226602
MSTRG.13290	2.13548333146129	1.09814969426548e-11	1.37140147916539e-09	TRFO_28868	hypothetical protein TRFO_28868	10.9593384550023
MSTRG.20845	3.49803208048615	1.18140569929995e-11	1.46821200523195e-09	TRFO_38258	hypothetical protein TRFO_38258	10.9276009383635
MSTRG.22043	2.50946484483674	1.32622264426239e-11	1.64022347419137e-09	TRFO_39459	hypothetical protein TRFO_39459	10.8773835611064
MSTRG.622	2.30159272720624	1.51241562282675e-11	1.85260059138696e-09	TRFO_41342	Myb-like DNA-binding domain containing protein	10.8203288451468
MSTRG.3619|cprC	2.99776786333533	1.63504707601532e-11	1.983831288771e-09	TRFO_15922	Cysteine proteinase 3	10.786469738686
MSTRG.2796	2.85928373048799	1.74711211152735e-11	2.09008491435569e-09	TRFO_03025	CAMK family protein kinase	10.7576792256092
MSTRG.13361	3.10505325092119	1.93893487656829e-11	2.3087754313965e-09	TRFO_28991	hypothetical protein TRFO_28991	10.7124367774205
MSTRG.7624	4.47442043532055	2.00811718949273e-11	2.38008371149089e-09	TRFO_21386	hypothetical protein TRFO_21386	10.6972109462756
MSTRG.2677	1.87528533623684	2.15336752516064e-11	2.51727680418436e-09	TRFO_14737	hypothetical protein TRFO_14737	10.6668818408094
MSTRG.3111	3.03994276410249	2.45249895074736e-11	2.82821737108483e-09	TRFO_15270	phosphoglycerate mutase 1 family	10.6103911697522
MSTRG.3349	3.47531342029821	2.51601259665058e-11	2.88845015636105e-09	TRFO_03178	hypothetical protein TRFO_03178	10.5992871888857
MSTRG.19405	5.51705339454117	2.62991032520157e-11	2.99237041046602e-09	TRFO_36695	hypothetical protein TRFO_36695	10.5800590598502
MSTRG.11135	3.38489690042566	3.37486303631985e-11	3.78946792073792e-09	TRFO_26084	galactokinase family protein	10.4717438476559
MSTRG.18567	4.27105762040468	3.61481359276817e-11	4.00618367049602e-09	TRFO_35588	hypothetical protein TRFO_35588	10.4419140933126
MSTRG.22948	2.08720708350246	3.87961532117788e-11	4.28112206196012e-09	TRFO_11792	Myb-like DNA-binding domain containing protein	10.4112113342439
MSTRG.9704	3.30305705490068	4.07499204518744e-11	4.47741937119501e-09	TRFO_24269	AGC family protein kinase	10.3898732347116
MSTRG.1637	4.19982832145801	4.28351590753447e-11	4.66648045739531e-09	TRFO_42161	Myb-like DNA-binding domain containing protein	10.3681996159368
MSTRG.19141	4.70389548210171	5.84794358473746e-11	6.29047074423797e-09	TRFO_09425	hypothetical protein TRFO_09425	10.2329968256801
MSTRG.21434	4.5842294477572	6.09373315482505e-11	6.52743357726678e-09	TRFO_38797	hypothetical protein TRFO_38797	10.2151165674951
MSTRG.21570	2.81584954028043	6.82925788301424e-11	7.22462111830775e-09	TRFO_38960	hypothetical protein TRFO_38960	10.1656264873613
MSTRG.12615	3.57278919603528	7.5031511503719e-11	7.87246609019143e-09	TRFO_06311	longevity assurance protein	10.1247563046346
MSTRG.11208	2.45623215481455	7.66153579364213e-11	8.00583583073601e-09	TRFO_26214	hypothetical protein TRFO_26214	10.1156841651129
MSTRG.6042	4.02231690912544	8.75731292375186e-11	9.04016000649078e-09	TRFO_19294	hypothetical protein TRFO_19294	10.0576291314353
MSTRG.13490	4.43422741432886	8.87327512708893e-11	9.12308098508449e-09	TRFO_06668	hypothetical protein TRFO_06668	10.051916052424
MSTRG.9199	3.2924875230314	9.28446025268008e-11	9.50765867715451e-09	TRFO_23717	ABC transporter family protein	10.0322433386766
MSTRG.9178	4.60419441865391	9.43800298128942e-11	9.62638702486017e-09	TRFO_23685	hypothetical protein TRFO_23685	10.0251198898075
MSTRG.12422|GOT2	4.74392308619958	1.03834462525457e-10	1.05486749012469e-08	TRFO_27837	Aspartate aminotransferase, mitochondrial	9.98365848077833
MSTRG.15484	5.56601786643684	1.05545290140681e-10	1.06800987070813e-08	TRFO_07632	hypothetical protein TRFO_07632	9.97656114190678
MSTRG.21772	2.85757253853716	1.07054991828709e-10	1.07902159283732e-08	TRFO_39200	Myb-like DNA-binding domain containing protein	9.97039307733621
MSTRG.9446	3.62872027124869	1.225582109349e-10	1.20677413774784e-08	TRFO_24041	ABC transporter family protein	9.9116575873555
MSTRG.10480	2.41765334686977	1.28906792542956e-10	1.25959648698176e-08	TRFO_25174	hypothetical protein TRFO_25174	9.88972419757134
MSTRG.15518	3.04310361841648	1.77924177009219e-10	1.68705068726408e-08	TRFO_31904	Myb-like DNA-binding domain containing protein	9.74976503433162
MSTRG.2712	3.26750813732176	1.93918156000532e-10	1.83191834382643e-08	TRFO_42883	hypothetical protein TRFO_42883	9.71238152727145
MSTRG.17477	4.00856675828534	1.96400470881283e-10	1.84231368559437e-08	TRFO_34409	hypothetical protein TRFO_34409	9.70685747530214
MSTRG.23520	3.13191457431939	1.96457808744683e-10	1.84231368559437e-08	TRFO_40837	hypothetical protein TRFO_40837	9.70673070430533
MSTRG.8656	3.40315313895391	2.17522892217313e-10	2.01768245059979e-08	TRFO_22891	Adenylate and Guanylate cyclase catalytic domain containing protein	9.66249503093697
MSTRG.33	2.25750250257178	2.61576556014005e-10	2.30917979672915e-08	TRFO_00842	hypothetical protein TRFO_00842	9.58240118255727
MSTRG.9070	3.10879505843721	2.65426573165077e-10	2.33511536068699e-08	TRFO_23501	beta-transducin	9.57605559992958
MSTRG.7598|gcvPA	4.68473566011458	2.82678411749552e-10	2.45316949803399e-08	TRFO_21349	putative glycine dehydrogenase	9.54870735746749
MSTRG.12249	2.41875435620705	2.94621446543525e-10	2.53959718954909e-08	TRFO_06140	hypothetical protein TRFO_06140	9.53073564250188
MSTRG.6098	2.39442957091543	3.10220231170973e-10	2.65616994588899e-08	TRFO_01053	hypothetical protein TRFO_01053	9.50832988286217
MSTRG.1760	3.97961504107461	3.57039961309101e-10	3.03673755796488e-08	TRFO_42256	hypothetical protein TRFO_42256	9.44728317323017
MSTRG.9239	4.15270875404955	3.78824732485275e-10	3.21135495905812e-08	TRFO_05047	CAMK family protein kinase	9.42156167478165
MSTRG.15596	2.07362969819277	4.3428377867199e-10	3.63336569208549e-08	TRFO_32033	Phosphatidylinositol transfer protein	9.36222639206262
MSTRG.12642	4.18772621104377	4.60653365801123e-10	3.82895675905018e-08	TRFO_28092	Iron only hydrogenase large subunit, C-terminal domain containing protein	9.33662575128185
MSTRG.2715	2.95436499315327	4.99188763359174e-10	4.13583544684732e-08	TRFO_14799	Histone H4	9.30173519909893
MSTRG.16690	1.92288434954145	5.05338643747905e-10	4.17328213502907e-08	TRFO_33315	hypothetical protein TRFO_33315	9.29641748956157
MSTRG.13810	3.60596768471599	6.37700254907449e-10	5.18278229393194e-08	TRFO_29543	hypothetical protein TRFO_29543	9.1953834094125
MSTRG.21321	3.14252223664785	6.56948172878625e-10	5.29332868970361e-08	TRFO_38663	hypothetical protein TRFO_38663	9.18246889089783
MSTRG.19855	2.327759180531	6.57504989385473e-10	5.29332868970361e-08	TRFO_09797	hypothetical protein TRFO_09797	9.18210094724222
MSTRG.7331	2.42787507429371	7.6739977537946e-10	6.08906712211388e-08	TRFO_21011	hypothetical protein TRFO_21011	9.11497833225716
MSTRG.1059	1.914026772112	8.50182318539824e-10	6.67653912176013e-08	TRFO_41719	hypothetical protein TRFO_41719	9.07048793140893
MSTRG.4237	4.35693509977189	8.70889156067879e-10	6.79744917210176e-08	TRFO_16800	Ser/Thr protein phosphatase	9.06003711706056
MSTRG.8713	3.54476017168343	8.99954314589437e-10	7.00295757076115e-08	TRFO_23000	hypothetical protein TRFO_23000	9.04577953658879
MSTRG.10068	2.35494427191236	9.91405686389599e-10	7.66796887530517e-08	TRFO_05278	hypothetical protein TRFO_05278	9.00374859444787
MSTRG.21043	3.28715442038441	1.03738235623141e-09	7.99940533189168e-08	TRFO_10544	hypothetical protein TRFO_10544	8.98406114274739
MSTRG.23141	2.56528034279857	1.59575993662235e-09	1.19803666092284e-07	TRFO_40481	hypothetical protein TRFO_40481	8.79703244258556
MSTRG.23276	3.22393367139835	1.6019077994425e-09	1.19913571852419e-07	TRFO_40622	hypothetical protein TRFO_40622	8.79536248409802
MSTRG.9240	2.13798795688932	1.68740845987348e-09	1.24853595321448e-07	TRFO_05049	hypothetical protein TRFO_05049	8.7727797778748
MSTRG.13589	2.13384593544964	1.93390343691847e-09	1.41862068448567e-07	TRFO_29270	Lecithin:cholesterol acyltransferase family protein	8.71356521477237
MSTRG.15627	2.52497013075162	2.03348186876558e-09	1.48316721715862e-07	TRFO_32089	longevity assurance protein	8.69175969556338
MSTRG.22646	1.66849529724814	2.09036245011348e-09	1.52032298537941e-07	TRFO_02457	Myb-like DNA-binding domain containing protein	8.67977840458908
MSTRG.12384	4.66021855122328	2.33963292876073e-09	1.69200402850857e-07	TRFO_27774	hypothetical protein TRFO_27774	8.63085227486281
MSTRG.2342	2.01493173881535	2.43070580385252e-09	1.74799155293338e-07	TRFO_14304	hypothetical protein TRFO_14304	8.61426760203499
MSTRG.20104	3.04862636715016	2.46873126516367e-09	1.76541869048757e-07	TRFO_37397	hypothetical protein TRFO_37397	8.60752618281353
MSTRG.6450	1.97247695275266	2.49012438885065e-09	1.77394033751162e-07	TRFO_19724	small GTP-binding protein	8.60377895810821
MSTRG.22140	3.32946471713543	2.66131437348266e-09	1.87176673833872e-07	TRFO_39519	hypothetical protein TRFO_39519	8.57490382044881
MSTRG.8777	2.1330336572756	2.79372125323527e-09	1.95950843298839e-07	TRFO_23111	hypothetical protein TRFO_23111	8.55381692829375
MSTRG.12308	1.95259498526294	2.99260039472941e-09	2.08756301649776e-07	TRFO_06220	hypothetical protein TRFO_06220	8.52395127111516
MSTRG.12364	3.04152438311945	3.60739580549965e-09	2.49602540585396e-07	TRFO_27727	hypothetical protein TRFO_27727	8.44280620403213
MSTRG.14298	3.15308052686532	3.73832231568083e-09	2.5658120537197e-07	TRFO_30239	Clan SC, family S9, unassigned serine peptidase	8.4273232567595
MSTRG.2210	2.88033129345037	3.88820938696426e-09	2.64981704622443e-07	TRFO_42547	hypothetical protein TRFO_42547	8.41025035558872
MSTRG.21826	3.41370261540724	3.89176676450289e-09	2.64981704622443e-07	TRFO_11019	Lecithin:cholesterol acyltransferase family protein	8.40985319510579
MSTRG.20715	3.79816643645385	4.20837491571295e-09	2.85022767770284e-07	TRFO_38092	CAMK family protein kinase	8.37588557670311
MSTRG.18900	1.86162306997185	4.37236719951252e-09	2.94570980722947e-07	TRFO_36029	hypothetical protein TRFO_36029	8.35928337233408
MSTRG.6484	3.36124770549425	4.54485015994941e-09	3.04588243311165e-07	TRFO_19776	calmodulin	8.34248043054539
MSTRG.12932	3.6374344600524	4.59914821500025e-09	3.06822864053943e-07	TRFO_28468	small GTP-binding protein	8.33732259435735
MSTRG.4235	2.05094985987957	4.60216318880958e-09	3.06822864053943e-07	TRFO_16795	hypothetical protein TRFO_16795	8.33703798567977
MSTRG.17244	4.169887129909	4.66194760356168e-09	3.1000135220463e-07	TRFO_08408	Amidohydrolase family protein	8.33143261189908
MSTRG.7802	2.31313587869829	5.08717866262278e-09	3.33940669081553e-07	TRFO_04569	hypothetical protein TRFO_04569	8.29352300960107
MSTRG.18500|PP1	6.94926654299763	5.131764259973e-09	3.36005874218846e-07	TRFO_35467	Serine/threonine-protein phosphatase PP1	8.28973330220833
MSTRG.16037	4.46520869262045	5.15000931107626e-09	3.36340276461386e-07	TRFO_07827	aldehyde oxidase and xanthine dehydrogenase	8.28819198576553
MSTRG.18473	1.92138518071175	5.30133632898637e-09	3.45342268087481e-07	TRFO_09044	serine/threonine-protein phosphatase 2A 56 kDa regulatory subunit epsilon isoform	8.27561464225737
MSTRG.11021	2.47355741412454	5.55525768998255e-09	3.59141798285968e-07	TRFO_26017	Integral membrane protein	8.255295790775
MSTRG.3146	2.12606466655655	5.60308422240366e-09	3.60413465270744e-07	TRFO_43086	Myb-like DNA-binding domain containing protein	8.25157284941352
gene-TRFO_19229	2.59974008236058	5.73873600003507e-09	3.68213985806761e-07	TRFO_19229	hypothetical protein TRFO_19229	8.24118375371012
MSTRG.23128	1.83246979126307	6.00439021056334e-09	3.83337640350703e-07	TRFO_40464	AGC family protein kinase	8.22153109178058
MSTRG.18321	2.10284292988533	6.09244593854463e-09	3.87991812121097e-07	TRFO_35251	hypothetical protein TRFO_35251	8.21520831584794
MSTRG.14434	3.68434801283144	6.36354718786541e-09	4.03250424644907e-07	TRFO_30495	Clan SC, family S9, unassigned serine peptidase	8.19630073110086
MSTRG.15852	2.9265517307654	6.39286293539474e-09	4.03479525339987e-07	TRFO_32181	F5/8 type C domain containing protein	8.19430460685033
MSTRG.5125	1.86837613581251	6.49264694070818e-09	4.08398659285185e-07	TRFO_17987	hypothetical protein TRFO_17987	8.18757821269341
MSTRG.11592	3.33499880206542	6.53357859657644e-09	4.09966043262141e-07	TRFO_26781	hypothetical protein TRFO_26781	8.1848488801274
MSTRG.3638	3.75872610562616	6.74827900399983e-09	4.22402666947187e-07	TRFO_15965	hypothetical protein TRFO_15965	8.17080697003776
MSTRG.15364|glgB	2.00782958024237	6.80703420951954e-09	4.25041177555877e-07	TRFO_31730	1,4-alpha-glucan-branching enzyme	8.16704206679393
MSTRG.22577	1.74825065991378	6.91909262506422e-09	4.30987081007954e-07	TRFO_02346	SNARE domain containing protein	8.15995085550938
MSTRG.11615	3.11679468298566	7.25262743446791e-09	4.50666298421876e-07	TRFO_26803	hypothetical protein TRFO_26803	8.13950463155667
MSTRG.15257	3.52826545654125	7.39329609953725e-09	4.58294850954608e-07	TRFO_31550	hypothetical protein TRFO_31550	8.13116190007598
MSTRG.18181	1.99148696112739	7.55263511914138e-09	4.64795701166198e-07	TRFO_35147	Myb-like DNA-binding domain containing protein	8.12190149631319
MSTRG.4512	2.73751556385786	9.48799188148717e-09	5.78338286090365e-07	TRFO_17152	hypothetical protein TRFO_17152	8.02282569558888
MSTRG.1709	2.95742414705089	9.61435681501314e-09	5.84648809551429e-07	TRFO_13671	hypothetical protein TRFO_13671	8.01707976405513
MSTRG.4226	2.48311392294848	1.00838593422772e-08	6.08860573164242e-07	TRFO_16775	hypothetical protein TRFO_16775	7.99637322083959
MSTRG.11463	2.23252371887519	1.03147238710687e-08	6.21334696054659e-07	TRFO_26560	hypothetical protein TRFO_26560	7.98654239375736
MSTRG.3168	3.49624793601661	1.07982235040116e-08	6.45900280201402e-07	TRFO_15362	hypothetical protein TRFO_15362	7.96664768764878
MSTRG.13738	2.63949623048939	1.12674016722109e-08	6.72393357133497e-07	TRFO_06752	hypothetical protein TRFO_06752	7.94817622321949
MSTRG.7605	2.37912213204183	1.13034279722059e-08	6.72974557014983e-07	TRFO_21360	hypothetical protein TRFO_21360	7.94678982876038
MSTRG.21861|RABD1	1.80287911254247	1.13433813115545e-08	6.73786322406283e-07	TRFO_39249	Ras-related protein RABD1	7.94525746871824
MSTRG.1861	3.11304116473082	1.18212639606801e-08	6.98499408336833e-07	TRFO_13859	hypothetical protein TRFO_13859	7.92733608506212
MSTRG.8022	2.04197227090443	1.37884034689373e-08	8.05929034722062e-07	TRFO_22007	hypothetical protein TRFO_22007	7.86048601698374
MSTRG.10988	3.38066043576635	1.48043232101097e-08	8.61376087504589e-07	TRFO_25958	Myb-like DNA-binding domain containing protein	7.82961144189394
MSTRG.15245	2.03117871574209	1.50758915051848e-08	8.75187978286252e-07	TRFO_07546	hypothetical protein TRFO_07546	7.8217169966449
MSTRG.14783	2.45141847097348	1.62465357813819e-08	9.34668679863279e-07	TRFO_30933	small GTP-binding protein	7.78923922861855
MSTRG.18314	2.62326210546002	1.71874854487884e-08	9.77815144387628e-07	TRFO_08979	EDRK rich factor	7.76478765650645
MSTRG.666	2.79688722213502	1.7397519971411e-08	9.86704620222939e-07	TRFO_12744	Myb-like DNA-binding domain containing protein	7.75951265628611
MSTRG.13976	3.33963470402649	1.89884814779763e-08	1.07075796105214e-06	TRFO_29879	hypothetical protein TRFO_29879	7.72150976470504
MSTRG.350	2.51608694451743	2.09039839685263e-08	1.17239271220683e-06	TRFO_41109	iron hydrogenase	7.67977093634537
MSTRG.8916	1.8679971810706	2.09282242677442e-08	1.17239271220683e-06	TRFO_23240	hypothetical protein TRFO_23240	7.67926761941269
MSTRG.6785|camA	2.3703813318497	2.16487573510868e-08	1.21010881429077e-06	TRFO_20164	Calmodulin	7.66456702730389
MSTRG.22378	2.34652072652109	2.58948979073047e-08	1.41708259842547e-06	TRFO_39760	hypothetical protein TRFO_39760	7.58678579688326
MSTRG.11537	3.39030529912528	2.59050293372572e-08	1.41708259842547e-06	TRFO_26675	hypothetical protein TRFO_26675	7.58661591154124
MSTRG.18291	2.39862097089811	2.65045980244462e-08	1.44371109366776e-06	TRFO_08951	AGC family protein kinase	7.57667877800947
MSTRG.1947	3.06607270298978	2.6951146031132e-08	1.46491781219323e-06	TRFO_13961	hypothetical protein TRFO_13961	7.56942276278097
MSTRG.2689	1.66545594307293	2.75942560300742e-08	1.49669607759731e-06	TRFO_14758	Myb-like DNA-binding domain containing protein	7.55918131047312
MSTRG.18742	3.38185182252964	2.84674268901806e-08	1.53754134138294e-06	TRFO_35834	hypothetical protein TRFO_35834	7.54565178602825
MSTRG.19621	3.64077018208864	2.96499731514615e-08	1.59133954434081e-06	TRFO_01981	hypothetical protein TRFO_01981	7.52797569556034
MSTRG.5135	4.34656971515078	3.1831289666556e-08	1.68719015890994e-06	TRFO_18006	aminotransferase, classes I and II family protein	7.49714576528342
MSTRG.12514	1.95252583956621	3.2918169717079e-08	1.73760425345761e-06	TRFO_27999	hypothetical protein TRFO_27999	7.4825643199929
MSTRG.15955	1.87256601174975	3.39689212260323e-08	1.78204580390913e-06	TRFO_32371	CAMK family protein kinase	7.46891824509408
MSTRG.20639	3.09003597670787	3.43347166117343e-08	1.79162507766243e-06	TRFO_10308	nAD-dependent epimerase/dehydratase	7.46426653278901
MSTRG.8400	3.2051729536701	3.45401869139848e-08	1.79728318127017e-06	TRFO_22590	hypothetical protein TRFO_22590	7.46167531658059
MSTRG.14055	1.66727013801607	3.49514768443078e-08	1.81499545373453e-06	TRFO_29893	hypothetical protein TRFO_29893	7.45653446879433
MSTRG.12112	2.48846317414718	3.52755875526297e-08	1.82811805047545e-06	TRFO_27463	hypothetical protein TRFO_27463	7.4525257438744
MSTRG.10912	3.1082972424262	3.688517167277e-08	1.89858109649885e-06	TRFO_25800	hypothetical protein TRFO_25800	7.43314819088628
MSTRG.619	3.24633235520443	3.6931892740769e-08	1.89858109649885e-06	TRFO_41337	hypothetical protein TRFO_41337	7.43259843440676
MSTRG.1828	2.4971680906694	3.74467651607567e-08	1.9211916530672e-06	TRFO_13833	hypothetical protein TRFO_13833	7.42658569287804
MSTRG.16527	2.68200261337514	3.84938835988411e-08	1.97096382802786e-06	TRFO_33103	CBL-interacting serine/threonine-protein kinase 9-like protein	7.41460827127842
MSTRG.2295|Ctsk	2.15198786561451	3.86180301407642e-08	1.97296142156436e-06	TRFO_42629	Cathepsin K	7.41320988283044
MSTRG.21813	3.76769150867213	3.86870291639119e-08	1.97296142156436e-06	TRFO_10975	hypothetical protein TRFO_10975	7.41243461913524
MSTRG.10654	1.43056367598223	3.8992368544806e-08	1.98457977557769e-06	TRFO_25452	DNA-binding protein eta2	7.40902038331171
MSTRG.1000	2.80490021445885	3.96140839298427e-08	2.01222254501568e-06	TRFO_13032	Myb-like DNA-binding domain containing protein	7.4021503826205
MSTRG.14296	3.31967887491357	4.02899808984834e-08	2.04250257620213e-06	TRFO_30233	Ras-related protein RABF2a	7.39480293851098
MSTRG.9348	3.11661191988744	4.53227745810985e-08	2.28407155915493e-06	TRFO_23806	breast cancer suppressor candidate 1,bcsc-1	7.34368351124517
MSTRG.23120	2.75088579648611	4.76143989412988e-08	2.39484524026756e-06	TRFO_40449	hypothetical protein TRFO_40449	7.32226169360047
MSTRG.10351	2.46155122085914	4.9199525859456e-08	2.4648866174715e-06	TRFO_25088	hypothetical protein TRFO_25088	7.30803908255
MSTRG.16251	2.50672669016069	5.15906817422576e-08	2.56731907806266e-06	TRFO_07904	hypothetical protein TRFO_07904	7.28742873312796
MSTRG.956	2.17278634939679	5.4112722539503e-08	2.67957410006541e-06	TRFO_41625	small GTP-binding protein	7.26670061513158
MSTRG.924	2.36707194984289	5.55129709153993e-08	2.73305301616373e-06	TRFO_12967	hypothetical protein TRFO_12967	7.25560552969142
MSTRG.12722	2.34777587193245	5.70187887677757e-08	2.79108606356372e-06	TRFO_28238	hypothetical protein TRFO_28238	7.24398201250987
MSTRG.18219	3.27435074506565	5.91100359440173e-08	2.88793135534883e-06	TRFO_35204	Heat shock protein 90-2	7.2283387765624
MSTRG.11048	1.6137088090374	5.9906309150312e-08	2.9157061227322e-06	TRFO_05659	Cullin family protein	7.2225274366278
MSTRG.21053	2.47985507342502	6.35780573225462e-08	3.07686549246598e-06	TRFO_10566	hypothetical protein TRFO_10566	7.19669274642735
MSTRG.14809	3.32851364989039	6.42582107075645e-08	3.10391406098936e-06	TRFO_30979	hypothetical protein TRFO_30979	7.19207137169845
MSTRG.9414	4.25131349495572	7.22362065400453e-08	3.43739614057937e-06	TRFO_23955	hypothetical protein TRFO_23955	7.14124506892356
MSTRG.22358	1.58303096330495	7.28371741343408e-08	3.45956307052553e-06	TRFO_39724	hypothetical protein TRFO_39724	7.13764691188411
MSTRG.3035	1.97190869756597	8.38841844910358e-08	3.96953605758781e-06	TRFO_43047	hypothetical protein TRFO_43047	7.07631991325631
MSTRG.22315	2.04637914162118	8.41958682089897e-08	3.97693435796743e-06	TRFO_11351	hypothetical protein TRFO_11351	7.07470922035385
MSTRG.21440	3.16445216679609	8.59039847271478e-08	4.04269836948476e-06	TRFO_38807	hypothetical protein TRFO_38807	7.06598669059396
MSTRG.15799	4.03376240866927	8.63980288768779e-08	4.05848795830633e-06	TRFO_07704	Myb-like DNA-binding domain containing protein	7.06349616559588
MSTRG.1455	1.65525915722241	9.25825500226981e-08	4.3094652056929e-06	TRFO_41983	CMGC family protein kinase	7.03347086151459
MSTRG.9911	1.51070478208255	9.77724986413915e-08	4.53455387267801e-06	TRFO_24642	hypothetical protein TRFO_24642	7.00978328598833
MSTRG.5046	1.79473657262006	1.07649809739784e-07	4.92132639133608e-06	TRFO_17857	hypothetical protein TRFO_17857	6.96798673341165
MSTRG.9967	2.82191533162511	1.13716297627107e-07	5.15265652310012e-06	TRFO_01288	Pyridine nucleotide-disulfide oxidoreductase family protein	6.94417728850228
MSTRG.16987	3.40143342273788	1.259742036955e-07	5.67793237466285e-06	TRFO_33800	hypothetical protein TRFO_33800	6.89971837821326
MSTRG.15795	1.99645248807418	1.33802081696513e-07	6.00959139212708e-06	TRFO_07702	major facilitator superfamily transporter	6.87353712974999
MSTRG.12044	3.23472561159772	1.35404718042166e-07	6.04973156474258e-06	TRFO_27349	hypothetical protein TRFO_27349	6.86836620282975
MSTRG.17312	1.57994507311823	1.3597378374085e-07	6.06457288771692e-06	TRFO_34197	hypothetical protein TRFO_34197	6.86654481717541
MSTRG.10383	1.92341484032533	1.50754470562873e-07	6.62000892089214e-06	TRFO_05378	hypothetical protein TRFO_05378	6.82172980016958
MSTRG.1432	2.34824210351535	1.53147552843133e-07	6.69204943606223e-06	TRFO_41978	hypothetical protein TRFO_41978	6.81488993842786
MSTRG.10957	1.83789312377528	1.62531384112773e-07	7.01680601124976e-06	TRFO_25893	hypothetical protein TRFO_25893	6.78906276618683
MSTRG.19142|bglB	3.06644177759873	1.66867892972926e-07	7.16775994630854e-06	TRFO_09426	Thermostable beta-glucosidase B	6.7776272178209
MSTRG.15537	2.3708188577597	1.69800155499202e-07	7.28149712049427e-06	TRFO_31925	hypothetical protein TRFO_31925	6.77006191637467
MSTRG.13596	1.85414849925065	1.93030966518784e-07	8.18176452623738e-06	TRFO_29278	galactokinase family protein	6.71437301477748
MSTRG.17336	2.11176210042326	1.99873423490757e-07	8.42991682831446e-06	TRFO_34235	hypothetical protein TRFO_34235	6.69924494874647
MSTRG.22829	3.21772183225079	2.03389377362194e-07	8.56409777935777e-06	TRFO_40153	hypothetical protein TRFO_40153	6.69167173319033
MSTRG.22505	2.49622159508447	2.07536658278118e-07	8.69581994857299e-06	TRFO_39907	hypothetical protein TRFO_39907	6.68290518048557
MSTRG.493	2.55606187139246	2.11312120261034e-07	8.82512494421326e-06	TRFO_41205	hypothetical protein TRFO_41205	6.67507559233942
MSTRG.8093	3.27978478091478	2.18766260046838e-07	9.0625162191895e-06	TRFO_22136	hypothetical protein TRFO_22136	6.66001965768312
MSTRG.6500	1.90778668258779	2.19843255547868e-07	9.09241871612435e-06	TRFO_19806	hypothetical protein TRFO_19806	6.65788685332503
MSTRG.3240	2.04799749131071	2.2712033042063e-07	9.37823803080409e-06	TRFO_43132	membrane protein	6.64374398865871
MSTRG.13636	3.20339663716234	2.46574475417971e-07	1.00976845927246e-05	TRFO_29349	hypothetical protein TRFO_29349	6.60805188215577
MSTRG.22706	1.68498989365334	2.4691029862293e-07	1.00976845927246e-05	TRFO_39994	hypothetical protein TRFO_39994	6.60746079527734
MSTRG.6833|Aurkb	3.58032351347993	2.80938288294739e-07	1.13802232889772e-05	TRFO_20254	Aurora kinase B	6.55138906798263
MSTRG.3348	1.92148310944388	2.82491251964045e-07	1.14250529882015e-05	TRFO_03177	hypothetical protein TRFO_03177	6.54899499663239
MSTRG.22127	1.50416785623541	3.02136818852863e-07	1.21238318173231e-05	TRFO_39494	CAMK family protein kinase	6.51979634771483
MSTRG.14907	5.35205961155206	3.05372074427574e-07	1.22344764904856e-05	TRFO_31148	CAMK family protein kinase	6.51517068069324
MSTRG.6767	1.56983003574236	3.10421605350322e-07	1.23786659167813e-05	TRFO_20141	Clan CA, family C19, ubiquitin hydrolase-like cysteine peptidase	6.50804805945674
MSTRG.7435	1.71305689855777	3.11472248124365e-07	1.24012457608583e-05	TRFO_04477	hypothetical protein TRFO_04477	6.50658064249877
MSTRG.18340	3.1525229898439	3.18354587808746e-07	1.26320968821554e-05	TRFO_35292	Cytochrome b5-like Heme/Steroid binding domain containing protein	6.4970888871362
MSTRG.10836	3.14320282970554	3.18750618564603e-07	1.26320968821554e-05	TRFO_25659	Myb-like DNA-binding domain containing protein	6.49654896376918
MSTRG.9085	2.28349154084208	3.19408013395044e-07	1.26385850864397e-05	TRFO_23530	hypothetical protein TRFO_23530	6.49565419236287
MSTRG.14581	3.26563394895636	3.28366429149683e-07	1.29730076429954e-05	TRFO_30664	putative AMP-binding enzyme protein	6.48364124978738
MSTRG.2676	3.34014293886964	3.44248216184474e-07	1.34756859060225e-05	TRFO_14735	hypothetical protein TRFO_14735	6.46312830147989
MSTRG.8384	2.00206703758142	3.53243451363665e-07	1.37856487779896e-05	TRFO_22566	phosphatidylinositol diacylglycerol-lyase	6.45192588061312
MSTRG.7463	2.62316785117499	3.55877310873212e-07	1.38672983800078e-05	TRFO_21111	DNA replication licensing factor mcm6	6.44869969976427
MSTRG.19189	1.68003089547171	3.57757315091324e-07	1.39193693368586e-05	TRFO_36368	hypothetical protein TRFO_36368	6.44641147742474
MSTRG.9325	1.97679011567391	3.59010288283571e-07	1.39469232023485e-05	TRFO_23823	hypothetical protein TRFO_23823	6.44489310551427
MSTRG.17547	1.91018649728848	3.62364056924096e-07	1.40558821535057e-05	TRFO_34532	Vesicle transport v-SNARE protein	6.44085488675041
MSTRG.14723	3.11287429030837	3.65025439015522e-07	1.41163387677287e-05	TRFO_07246	hypothetical protein TRFO_07246	6.43767686803919
MSTRG.12901	1.87333657178732	3.7469784599191e-07	1.44467463181308e-05	TRFO_06496	hypothetical protein TRFO_06496	6.42631880350753
MSTRG.19647	2.79176550982675	4.13136259548678e-07	1.57220906698302e-05	TRFO_02041	hypothetical protein TRFO_02041	6.38390668681755
MSTRG.18953	1.53716669127449	4.13302879606098e-07	1.57220906698302e-05	TRFO_09301	CAMK family protein kinase	6.38373156884681
MSTRG.18016|Stk11	1.94523839424842	4.18896084043021e-07	1.59112146106608e-05	TRFO_34961	Serine/threonine-protein kinase STK11	6.37789369952528
MSTRG.20667	1.84277359676972	4.4053483483427e-07	1.66589842047151e-05	TRFO_38023	Myb-like DNA-binding domain containing protein	6.35601974450926
MSTRG.12240	1.57352206764814	4.44788660665196e-07	1.67950361381854e-05	TRFO_27674	hypothetical protein TRFO_27674	6.35184629308361
MSTRG.16529	3.73755214898569	4.4633662183435e-07	1.68286654721373e-05	TRFO_33105	Myb-like DNA-binding domain containing protein	6.35033747791844
MSTRG.15013	3.49843018372623	4.69222601715529e-07	1.76137358160107e-05	TRFO_07423	hypothetical protein TRFO_07423	6.32862107676979
MSTRG.8711	3.63808567950724	4.89497409147442e-07	1.83210865081632e-05	TRFO_22998	hypothetical protein TRFO_22998	6.31024960252468
MSTRG.2963	2.01682961541946	4.92126973498391e-07	1.83926170051567e-05	TRFO_15062	hypothetical protein TRFO_15062	6.30792283061626
MSTRG.14621	2.50726579151252	5.12226788188714e-07	1.90326821544547e-05	TRFO_30748	hypothetical protein TRFO_30748	6.29053771275099
MSTRG.17102	2.08574511535691	5.31617593600384e-07	1.96693472850731e-05	TRFO_33891	hypothetical protein TRFO_33891	6.2744006547475
MSTRG.1285|WER	2.72180936072645	5.31666275585742e-07	1.96693472850731e-05	TRFO_41833	Transcription factor WER	6.27436088678292
MSTRG.19411	1.47762460332982	5.42890596918485e-07	2.00556164093941e-05	TRFO_36707	CAMK family protein kinase	6.2652876804327
MSTRG.18785	1.71498581735621	5.43998070214396e-07	2.00646603832355e-05	TRFO_09196	hypothetical protein TRFO_09196	6.2644026409208
MSTRG.16771	3.36271736975254	5.6790736101152e-07	2.08295076636904e-05	TRFO_33491	hypothetical protein TRFO_33491	6.24572250211075
MSTRG.12477	1.84923766958837	5.7243049320422e-07	2.09480390812704e-05	TRFO_27933	hypothetical protein TRFO_27933	6.24227723955657
MSTRG.624	1.67487432239723	5.72775569582799e-07	2.09480390812704e-05	TRFO_41347	hypothetical protein TRFO_41347	6.24201551413185
MSTRG.10496	2.78840424334537	5.7496070435753e-07	2.09979586194823e-05	TRFO_25198	DNA repair protein RAD51 A	6.24036183611708
MSTRG.22265	2.83872814789119	5.7931721329372e-07	2.11242980539186e-05	TRFO_39613	MatE family protein	6.23708356708628
MSTRG.8399	3.17234702480246	5.80070369591219e-07	2.11242980539186e-05	TRFO_22589	hypothetical protein TRFO_22589	6.23651931803815
MSTRG.17578	3.35248885229863	5.99594984844986e-07	2.17733775986049e-05	TRFO_34601	hypothetical protein TRFO_34601	6.22214200835087
MSTRG.21579	1.67119274005447	6.13068065831388e-07	2.2231098517492e-05	TRFO_38974	hypothetical protein TRFO_38974	6.21249130529572
MSTRG.19249	2.57445163874024	6.28517019892829e-07	2.27040422192304e-05	TRFO_36478	hypothetical protein TRFO_36478	6.20168295736473
MSTRG.6769	1.52531350667026	6.28770982908261e-07	2.27040422192304e-05	TRFO_20143	hypothetical protein TRFO_20143	6.20150750872056
MSTRG.22141	3.28529444653133	6.36994577478373e-07	2.29040704747526e-05	TRFO_39520	hypothetical protein TRFO_39520	6.19586426465247
MSTRG.20313|exo	2.90592834841819	6.3846649968072e-07	2.29247978377645e-05	TRFO_10059	Beta-hexosaminidase	6.19486188522201
MSTRG.8727	3.51431503189062	6.4839180213624e-07	2.32160538832026e-05	TRFO_23031	RasGEF domain containing protein	6.18816248473885
MSTRG.18267	2.17918516647038	6.59547389399041e-07	2.35168143676948e-05	TRFO_08910	CAMK family protein kinase	6.18075399433278
MSTRG.14059	1.27981576885247	6.62569362695619e-07	2.35262666496124e-05	TRFO_29903	AGC family protein kinase	6.17876864983024
MSTRG.1003	1.67741095282494	6.73481547951327e-07	2.38806109544348e-05	TRFO_13046	hypothetical protein TRFO_13046	6.171674298579
MSTRG.22661	1.32823882473394	6.83816780425761e-07	2.41801013752485e-05	TRFO_11530	hypothetical protein TRFO_11530	6.16506024610027
MSTRG.21636	2.63699348412295	6.9193813785891e-07	2.44335286445875e-05	TRFO_39055	hypothetical protein TRFO_39055	6.15993273153668
MSTRG.15536	2.65127923616838	7.01222317996185e-07	2.47272624834991e-05	TRFO_31926	hypothetical protein TRFO_31926	6.15414426994797
MSTRG.1174	1.48125990405295	7.19892865191405e-07	2.5299647555071e-05	TRFO_02650	hypothetical protein TRFO_02650	6.14273213067732
MSTRG.14262|CIPK9	2.49817752482334	7.50672353204858e-07	2.63259765950652e-05	TRFO_07054	CBL-interacting serine/threonine-protein kinase 9	6.12454957863431
MSTRG.1696	3.1282202821432	7.58671089395394e-07	2.65700937887982e-05	TRFO_42210	Eukaryotic initiation factor 4E family protein	6.11994646523773
MSTRG.14584	2.33142082331284	7.64105012040526e-07	2.67238420946031e-05	TRFO_30670	CAMK family protein kinase	6.11684695161314
MSTRG.2905	1.85052787165133	8.00875122889625e-07	2.78198154967399e-05	TRFO_14937	hypothetical protein TRFO_14937	6.09643519636012
MSTRG.10691	1.77477839406058	8.0656320297309e-07	2.79794370722413e-05	TRFO_25529	hypothetical protein TRFO_25529	6.09336159525955
MSTRG.9217	1.95317279775237	8.14150194312856e-07	2.82044101821427e-05	TRFO_05017	PIKK family atypical protein kinase	6.08929546913508
MSTRG.20922	2.34744175193618	8.24494192005087e-07	2.84988944354527e-05	TRFO_10480	hypothetical protein TRFO_10480	6.08381239931482
MSTRG.17260	1.45302951766418	8.66399728102598e-07	2.98127680633798e-05	TRFO_08449	hypothetical protein TRFO_08449	6.06228169267493
MSTRG.22734	1.7031932565644	8.90036204605379e-07	3.05849890927548e-05	TRFO_40042	hypothetical protein TRFO_40042	6.05059232690505
MSTRG.20288	2.10644645616556	9.1124054408104e-07	3.12298114712432e-05	TRFO_37623	vesicular-fusion protein nsf	6.04036696531291
MSTRG.8064	1.48919553843621	9.19304719934218e-07	3.14220562550546e-05	TRFO_22120	hypothetical protein TRFO_22120	6.03654051010398
MSTRG.22733	1.72189790150108	9.36279941748482e-07	3.19493251953382e-05	TRFO_40044	methyltransferase, FkbM family protein	6.0285942805574
MSTRG.10728	1.87019140892069	9.44294444416803e-07	3.21474495631843e-05	TRFO_05522	Myb-like DNA-binding domain containing protein	6.02489256539827
MSTRG.18352	2.64605354118986	9.98111646381466e-07	3.37998098664179e-05	TRFO_35311	cation efflux family protein	6.00082087685346
MSTRG.11177	2.46816456999362	1.04411674770397e-06	3.51716221815387e-05	TRFO_26164	hypothetical protein TRFO_26164	5.98125093806859
MSTRG.822	2.06652202108195	1.04581226426064e-06	3.5182443859838e-05	TRFO_12852	hypothetical protein TRFO_12852	5.98054626949672
MSTRG.1462	3.15846641665249	1.07193766676717e-06	3.60140107702182e-05	TRFO_41992	hypothetical protein TRFO_41992	5.96983046815643
gene-TRFO_34302	5.23323314138412	1.09183150659039e-06	3.65863591625923e-05	TRFO_34302	hypothetical protein TRFO_34302	5.96184437756905
MSTRG.9517	1.46557625470024	1.11417701988438e-06	3.72863344915817e-05	TRFO_24119	hypothetical protein TRFO_24119	5.95304580319153
MSTRG.3948	3.53492618530722	1.17568732216052e-06	3.90386136635947e-05	TRFO_16304	hypothetical protein TRFO_16304	5.92970816492328
MSTRG.7318	1.90264531059769	1.23345640664658e-06	4.07980845821178e-05	TRFO_20980	hypothetical protein TRFO_20980	5.9088761949277
MSTRG.18568	2.21905287234722	1.24271041579293e-06	4.10511346512448e-05	TRFO_35589	hypothetical protein TRFO_35589	5.90563006160397
MSTRG.12488	1.40390057035479	1.24547869382198e-06	4.10895619079078e-05	TRFO_27953	hypothetical protein TRFO_27953	5.90466369746083
MSTRG.13457	2.16675093106464	1.25530416909934e-06	4.12706757592876e-05	TRFO_29162	hypothetical protein TRFO_29162	5.90125102879979
MSTRG.18823	1.97703955238499	1.25580471139741e-06	4.12706757592876e-05	TRFO_09254	CAMK family protein kinase	5.90107789193378
MSTRG.9456	3.09803291288336	1.34781550703993e-06	4.39559551537951e-05	TRFO_24001	AGC family protein kinase	5.87036955124141
MSTRG.20814	2.23870365446222	1.45323064292234e-06	4.69459938687098e-05	TRFO_38201	hypothetical protein TRFO_38201	5.83766545314914
MSTRG.9506	2.13424107594404	1.45416870973348e-06	4.69459938687098e-05	TRFO_24100	hypothetical protein TRFO_24100	5.83738520458026
MSTRG.3757	1.81401668879282	1.45899837301107e-06	4.69962822613668e-05	TRFO_16126	hypothetical protein TRFO_16126	5.83594519240587
MSTRG.8775	1.40710643337842	1.45939785155996e-06	4.69962822613668e-05	TRFO_23107	asparaginyl-tRNA synthetase family protein	5.83582629742578
MSTRG.4010	1.64013541877996	1.49147026765413e-06	4.79193972599322e-05	TRFO_16419	hypothetical protein TRFO_16419	5.82638539984295
MSTRG.7637	1.33045356407527	1.49180733628241e-06	4.79193972599322e-05	TRFO_21404	hypothetical protein TRFO_21404	5.82628726144261
MSTRG.20693	2.23336764336588	1.52030469461294e-06	4.8773584569907e-05	TRFO_38059	hypothetical protein TRFO_38059	5.81806936341846
MSTRG.9578	1.37896819198948	1.57381199535893e-06	5.04269848475394e-05	TRFO_05131	hypothetical protein TRFO_05131	5.803047148886
MSTRG.16762	1.8041902375449	1.65307618248834e-06	5.25456565537687e-05	TRFO_33473	small GTP-binding protein	5.78170713138202
MSTRG.7138	2.61032169930685	1.65496043148232e-06	5.25456565537687e-05	TRFO_20635	hypothetical protein TRFO_20635	5.78121238532894
MSTRG.14483	2.54527580240761	1.65635501890127e-06	5.25456565537687e-05	TRFO_07103	hypothetical protein TRFO_07103	5.78084657200461
MSTRG.18255	2.26451958333218	1.6705783905475e-06	5.28012302828649e-05	TRFO_08892	hypothetical protein TRFO_08892	5.7771331406284
MSTRG.9885	2.58414604998604	1.72563242822287e-06	5.44063002400662e-05	TRFO_24602	hypothetical protein TRFO_24602	5.76305170653212
MSTRG.17144	3.01659026710609	1.74044238035518e-06	5.46712458643841e-05	TRFO_33960	Type III restriction enzyme, res subunit family protein	5.7593403500344
MSTRG.2289	1.50317921876658	1.75529859014218e-06	5.50350328086444e-05	TRFO_42615	hypothetical protein TRFO_42615	5.7556489959953
MSTRG.20154	1.87959950831115	1.76040320362891e-06	5.50954552764103e-05	TRFO_37495	hypothetical protein TRFO_37495	5.75438784976764
MSTRG.19773|pmm1	2.28969382221781	1.90225484706752e-06	5.91733005343568e-05	TRFO_36976	Phosphomannomutase	5.72073130061577
gene-TRFO_10207	2.99404582857436	1.9508805327571e-06	6.05415371138281e-05	TRFO_10207	Adenylate and Guanylate cyclase catalytic domain containing protein	5.70976932494323
MSTRG.6177	1.69757822689535	1.95096941990189e-06	6.05415371138281e-05	TRFO_01166	60S ribosomal protein L16	5.70974953781817
MSTRG.10124	2.69028430905124	2.01670797824992e-06	6.22045071700919e-05	TRFO_24711	hypothetical protein TRFO_24711	5.69535698359998
MSTRG.18260	2.31094500937243	2.01951011626171e-06	6.22159789246883e-05	TRFO_08895	hypothetical protein TRFO_08895	5.69475396699232
MSTRG.22773	1.18969029127829	2.03640128404371e-06	6.2660948645196e-05	TRFO_11660	hypothetical protein TRFO_11660	5.69113663779217
MSTRG.6823	1.40816137872426	2.10634643913387e-06	6.45803295667858e-05	TRFO_20232	hypothetical protein TRFO_20232	5.6764701971437
MSTRG.14791	1.44659226163766	2.13884084357002e-06	6.54199097207123e-05	TRFO_30952	hypothetical protein TRFO_30952	5.66982153115122
MSTRG.6671	1.78486490866179	2.16052190486812e-06	6.59255319267328e-05	TRFO_04228	hypothetical protein TRFO_04228	5.66544132615205
MSTRG.63	2.07037019827034	2.16606213716401e-06	6.60159009208761e-05	TRFO_00890	hypothetical protein TRFO_00890	5.66432908905863
MSTRG.15763	3.51865087970666	2.18719090173372e-06	6.65805877232876e-05	TRFO_01787	hypothetical protein TRFO_01787	5.66011330934861
MSTRG.7800	2.63686846425059	2.26370297671945e-06	6.88278621223215e-05	TRFO_04567	DNA-binding protein reb1	5.64518055806425
MSTRG.15672	2.71166619119189	2.35722625180892e-06	7.12483462485953e-05	TRFO_01637	transferase	5.62759873092651
MSTRG.10113	1.48460876122695	2.36391077670514e-06	7.13661318330523e-05	TRFO_05356	hypothetical protein TRFO_05356	5.62636891946417
MSTRG.17893	2.04762124022313	2.4424824132197e-06	7.33920096958187e-05	TRFO_08696	hypothetical protein TRFO_08696	5.61216855467946
MSTRG.11151	3.33397382057222	2.49355968205376e-06	7.48389465653673e-05	TRFO_26125	Myb-like DNA-binding domain containing protein	5.60318023270873
MSTRG.3753	2.79537368790691	2.49685690948957e-06	7.48501566040311e-05	TRFO_16122	hypothetical protein TRFO_16122	5.60260634559408
MSTRG.12013	1.30690102996705	2.52568592875311e-06	7.54493412625534e-05	TRFO_06114	Serine/threonine-protein phosphatase PP-Y	5.59762065532059
MSTRG.7142	1.4287966288079	2.58591416025417e-06	7.67114581884901e-05	TRFO_20644	hypothetical protein TRFO_20644	5.58738589567631
MSTRG.15544	1.60075957995237	2.6419652106255e-06	7.82835085153049e-05	TRFO_31934	Myb-like DNA-binding domain containing protein	5.57807290546973
MSTRG.17558	2.47714969559439	2.68183454862566e-06	7.92813467429164e-05	TRFO_34550	Polyubiquitin-B	5.57156801874219
MSTRG.8179	1.35557024996635	2.79252864568297e-06	8.22687294109662e-05	TRFO_22167	Myb-like DNA-binding domain containing protein	5.55400236320851
MSTRG.4799	1.51917090202923	2.80665347034789e-06	8.25898109130762e-05	TRFO_03585	hypothetical protein TRFO_03585	5.55181120518031
MSTRG.13531	2.82219288332782	2.91059491424404e-06	8.5451995871057e-05	TRFO_06738	hypothetical protein TRFO_06738	5.53601823384334
MSTRG.4965	2.34951761502698	2.95412086980711e-06	8.65314054781827e-05	TRFO_17722	hypothetical protein TRFO_17722	5.52957173921488
MSTRG.18918	2.01685687152883	2.97434381078552e-06	8.70242010284802e-05	TRFO_36070	hypothetical protein TRFO_36070	5.52660883188104
MSTRG.10780|fba	2.11164099995514	3.07637881114124e-06	8.97020204373884e-05	TRFO_05605	Fructose-bisphosphate aldolase	5.51196018855232
MSTRG.16978	2.58696760603302	3.08168980169159e-06	8.97546537122938e-05	TRFO_33782	hypothetical protein TRFO_33782	5.51121107885369
MSTRG.16355	2.28809467673979	3.09949126419522e-06	9.00681905274254e-05	TRFO_32910	hypothetical protein TRFO_32910	5.50870958335408
MSTRG.5154	2.63024998857643	3.1879834113424e-06	9.24298565274935e-05	TRFO_18030	hypothetical protein TRFO_18030	5.49648394711946
MSTRG.1926	2.10701995747776	3.21711409093726e-06	9.31689342105033e-05	TRFO_42397	hypothetical protein TRFO_42397	5.49253353711299
MSTRG.5188|murC	1.99693723594029	3.35172298295615e-06	9.69575820188254e-05	TRFO_18100	UDP-N-acetylmuramate--L-alanine ligase	5.47473188262679
MSTRG.19140|akt1	3.30863456361501	3.43006965377781e-06	9.9111978788223e-05	TRFO_09421	RAC-alpha serine/threonine-protein kinase	5.46469706073152
MSTRG.5890	3.32218946052811	3.4892696587919e-06	0.000100482331310159	TRFO_19075	hypothetical protein TRFO_19075	5.45726546597755
MSTRG.21183	2.35923189201373	3.54642184221034e-06	0.000102013422002727	TRFO_02161	hypothetical protein TRFO_02161	5.45020960690548
MSTRG.15144	2.40979701642731	3.57510870794719e-06	0.000102608024699727	TRFO_31448	hypothetical protein TRFO_31448	5.44671074811638
MSTRG.12126|Lgmn	2.30686370971278	3.642039992607e-06	0.000104286101353853	TRFO_27482	Legumain	5.43865528960283
MSTRG.18606	1.35134398525495	3.64579745758754e-06	0.000104286101353853	TRFO_35664	hypothetical protein TRFO_35664	5.43820746225686
MSTRG.4275	1.40127950853637	3.67113987990004e-06	0.000104893808108617	TRFO_16853	hypothetical protein TRFO_16853	5.43519906744062
MSTRG.21835	3.06703132586887	3.68967876337648e-06	0.0001053059821864	TRFO_11033	hypothetical protein TRFO_11033	5.43301144342522
MSTRG.230	3.10816885070343	3.70093430964285e-06	0.000105509598286377	TRFO_02569	hypothetical protein TRFO_02569	5.43168862341956
MSTRG.10702	1.88284518927583	3.73889232262317e-06	0.000106473172804756	TRFO_25551	hypothetical protein TRFO_25551	5.42725704203058
MSTRG.18080	2.42979364896144	3.77041795319311e-06	0.000107132597136178	TRFO_08824	GDP dissociation inhibitor family protein	5.42361050531023
MSTRG.12423	2.15622691024817	3.82991620430363e-06	0.000108702532978245	TRFO_27838	adhesin AP65-1 precursor	5.41681072796523
MSTRG.17302	2.27780774002664	3.8894144916242e-06	0.000110268992691109	TRFO_34183	CAMK family protein kinase	5.41011577198933
MSTRG.9311	2.61278663462566	3.89727516310194e-06	0.000110369625498421	TRFO_23772	hypothetical protein TRFO_23772	5.40923893020986
MSTRG.2692	1.82091178245602	3.90726581762626e-06	0.000110530289720497	TRFO_14755	hypothetical protein TRFO_14755	5.40812704201266
MSTRG.17588	2.07910375767475	4.02992583368939e-06	0.000113748766558194	TRFO_08572	AGC family protein kinase	5.39470294649309
MSTRG.16421	3.17837999158736	4.05423192783429e-06	0.0001143088013045	TRFO_33024	hypothetical protein TRFO_33024	5.39209141052769
MSTRG.23439	1.57556114536397	4.11080164657867e-06	0.000115649047202264	TRFO_40744	hypothetical protein TRFO_40744	5.38607347818793
gene-TRFO_14398	3.10666704723795	4.19442298403377e-06	0.000117872033824642	TRFO_14398	Adaptin N terminal region family protein	5.37732777549944
MSTRG.19678	2.55174525609225	4.29536151818256e-06	0.000120576261213807	TRFO_02092	hypothetical protein TRFO_02092	5.36700027799236
MSTRG.15928|ADH1	2.17485851302683	4.38203791976768e-06	0.000122740210923383	TRFO_32319	Phosphofructokinase family protein	5.35832386861132
MSTRG.13094	2.52476642390703	4.45915220396691e-06	0.000124627462416765	TRFO_28791	hypothetical protein TRFO_28791	5.35074770365066
MSTRG.19400	4.01286679964853	4.47194959113664e-06	0.000124848834768472	TRFO_36688	hypothetical protein TRFO_36688	5.34950310056318
MSTRG.11789	1.27908209222376	4.60618703019844e-06	0.000128316642176398	TRFO_27024	hypothetical protein TRFO_27024	5.33665843186591
MSTRG.8420	1.78368129720875	4.63189752471807e-06	0.000128892617967725	TRFO_22638	hypothetical protein TRFO_22638	5.33424105742867
MSTRG.7218	1.69111944736144	4.70040770817332e-06	0.000130534375463279	TRFO_20823	CK1 family protein kinase	5.32786447020674
MSTRG.2818	1.92013390075134	4.81559848004099e-06	0.000132992596210927	TRFO_03077	hypothetical protein TRFO_03077	5.31734973129593
MSTRG.13467	1.56840537179429	4.89649688324809e-06	0.000134790555600037	TRFO_06628	arf GTPase-activating protein	5.31011451759792
MSTRG.2378|sgk1	1.61202155003106	5.04989929852872e-06	0.000138566422231119	TRFO_14359	Serine/threonine-protein kinase Sgk1	5.29671728218418
MSTRG.11918	1.42409913985489	5.14344217129842e-06	0.00014053069693427	TRFO_27264	hypothetical protein TRFO_27264	5.28874613865764
MSTRG.16026	1.29175997610337	5.25750205941704e-06	0.000143036461448603	TRFO_07802	hypothetical protein TRFO_07802	5.27922054852404
MSTRG.16450	2.42565368533017	5.49686904660735e-06	0.000148991202577428	TRFO_33034	hypothetical protein TRFO_33034	5.25988460922551
MSTRG.9539	1.62060161789012	5.62301773528968e-06	0.000152172174462105	TRFO_24146	hypothetical protein TRFO_24146	5.25003054670111
MSTRG.16412	2.80580354062931	5.77866194436461e-06	0.000155853447543649	TRFO_32999	hypothetical protein TRFO_32999	5.23817271131167
MSTRG.4906	1.93421666263051	5.83734464476704e-06	0.0001571418088861	TRFO_17659	hypothetical protein TRFO_17659	5.23378466459598
MSTRG.10182	2.34943677349358	5.90387206761485e-06	0.000158765786557781	TRFO_24815	hypothetical protein TRFO_24815	5.22886306191179
MSTRG.13322	2.52728189462706	6.03386003778945e-06	0.000161773872479495	TRFO_28926	hypothetical protein TRFO_28926	5.21940476799608
MSTRG.4684	3.21651526264981	6.06855985969672e-06	0.000162060098653381	TRFO_17382	hypothetical protein TRFO_17382	5.21691435986275
MSTRG.8111|Eef2	2.37697091612624	6.14451156539441e-06	0.000163689532347203	TRFO_22159	Elongation factor 2	5.21151263399555
MSTRG.18665	1.51269860052826	6.18877205660766e-06	0.0001646972488786	TRFO_09181	Tvp14	5.20839551284451
MSTRG.17964	2.394727087437	6.2120254622799e-06	0.000165144406915709	TRFO_34872	hypothetical protein TRFO_34872	5.20676677282355
MSTRG.17699	3.05045579218209	6.42470545902687e-06	0.000170444439851344	TRFO_34700	hypothetical protein TRFO_34700	5.19214677779456
MSTRG.21654	2.39226831303147	6.438963867915e-06	0.000170585926121006	TRFO_10879	hypothetical protein TRFO_10879	5.19118401193368
MSTRG.18294	3.02722912057704	6.56410678899472e-06	0.000173423836847321	TRFO_08954	hypothetical protein TRFO_08954	5.18282436218721
MSTRG.15959	2.38209276915834	6.67625840828411e-06	0.000176205042794311	TRFO_32376	hypothetical protein TRFO_32376	5.1754668620587
MSTRG.1567	1.91663888226687	6.79935356263398e-06	0.000178350666554296	TRFO_13491	hypothetical protein TRFO_13491	5.16753237516526
MSTRG.8173	1.55993062339775	6.9184784827083e-06	0.000181104261386314	TRFO_04717	hypothetical protein TRFO_04717	5.15998940543037
MSTRG.11931	1.90133647503292	6.96814831222339e-06	0.000182032209123705	TRFO_27281	putative geranylgeranyl transferase type-2 subunit beta	5.15688261424397
MSTRG.18656	1.46646237180784	7.01470960496116e-06	0.000183029484320508	TRFO_09153	hypothetical protein TRFO_09153	5.15399030319206
MSTRG.18445	1.53658321901612	7.03494914462546e-06	0.000183168081831529	TRFO_08998	Myb-like DNA-binding domain containing protein	5.15273903771585
MSTRG.13627	1.61002011673246	7.04024813570659e-06	0.000183168081831529	TRFO_29326	CAMK family protein kinase	5.15241203374581
MSTRG.15645	2.15735876445164	7.07960544343263e-06	0.000184005054779004	TRFO_32119	putative desulfatase	5.14999094549029
MSTRG.19401	2.82748746548265	7.1196619591638e-06	0.000184858484600966	TRFO_36689	hypothetical protein TRFO_36689	5.14754062613211
MSTRG.4061	1.45096198644171	7.36887524664796e-06	0.0001909418777221	TRFO_43334	hypothetical protein TRFO_43334	5.13259879592001
MSTRG.17208	2.08429682023894	7.60203529495065e-06	0.000196784333251801	TRFO_34070	hypothetical protein TRFO_34070	5.11907011837318
MSTRG.21911	3.12047217814175	7.76464443308503e-06	0.000199993134418427	TRFO_39333	hypothetical protein TRFO_39333	5.10987842715819
MSTRG.2467	1.36841610776926	7.76505509987563e-06	0.000199993134418427	TRFO_14468	hypothetical protein TRFO_14468	5.10985545822428
MSTRG.6826	1.80301680104058	7.8535103935367e-06	0.000201865180306158	TRFO_20237	hypothetical protein TRFO_20237	5.10493617716965
MSTRG.23079	3.08420682343444	8.10468266860103e-06	0.000207487980998855	TRFO_11919	hypothetical protein TRFO_11919	5.09126398488376
MSTRG.8121	2.87971138113018	8.22989193861403e-06	0.000210179839240351	TRFO_04622	N-acylglucosamine 2-epimerase	5.08460586719013
MSTRG.2046	1.50233708647525	8.2729337997716e-06	0.000210951571920272	TRFO_02827	Serine/threonine-protein phosphatase PP1-beta	5.0823404508943
MSTRG.6585	2.58341455236227	8.43061143746573e-06	0.000214331761082979	TRFO_19946	Myb-like DNA-binding domain containing protein	5.07414092664599
MSTRG.16102	1.71678128771648	8.5652235660368e-06	0.000217537984637012	TRFO_32536	EF hand family protein	5.06726129676981
MSTRG.1168	2.09557712979861	8.71861196899518e-06	0.000221214256707875	TRFO_02641	Lecithin:cholesterol acyltransferase family protein	5.05955265063951
MSTRG.12079	1.55957052974866	9.00752263022064e-06	0.000227642237765329	TRFO_27414	putative repressor of rna polymerase iii transcription	5.04539463809603
MSTRG.11285	1.24122061981369	9.55077201009739e-06	0.000240185966827606	TRFO_26375	Myb-like DNA-binding domain containing protein	5.01996152201058
MSTRG.23438	1.85083661235603	9.61583583483533e-06	0.000241584900105613	TRFO_40743	Ras-related protein Rab-11C	5.01701295971672
MSTRG.10268|UGDH	1.72083737922175	9.81288819021251e-06	0.000245571603673148	TRFO_24976	UDP-glucose 6-dehydrogenase	5.00820314955548
MSTRG.8493	1.67442387008273	9.83113448959184e-06	0.000245787962957071	TRFO_04782	CAMK family protein kinase	5.0073963627233
MSTRG.6495	1.32968559464132	9.92982807052472e-06	0.000247771470208093	TRFO_19800	Myb-like DNA-binding domain containing protein	5.00305827100802
MSTRG.20428	1.8272070263566	9.99023137995131e-06	0.00024903594309458	TRFO_37767	hypothetical protein TRFO_37767	5.00042445312813
MSTRG.6059	1.90232697949339	1.01843598350977e-05	0.000253135724406152	TRFO_19362	actin	4.99206626453542
MSTRG.10079	1.33933018288412	1.03587337919668e-05	0.000256722114044668	TRFO_05305	hypothetical protein TRFO_05305	4.98469332767665
MSTRG.1980	2.08927176332509	1.03824560422498e-05	0.000257061177115702	TRFO_42457	hypothetical protein TRFO_42457	4.98369989895141
gene-TRFO_35629	3.03690743619133	1.04502672866156e-05	0.000258065471079998	TRFO_35629	hypothetical protein TRFO_35629	4.98087260145554
MSTRG.23039	3.07803598249878	1.05300069390564e-05	0.000259709737617324	TRFO_40382	hypothetical protein TRFO_40382	4.97757134262335
MSTRG.18465	2.72753242236927	1.05759123445496e-05	0.000260590887327059	TRFO_09032	hypothetical protein TRFO_09032	4.97568215737018
MSTRG.15232|fcsB	1.87627068615414	1.06469073223498e-05	0.000262087956114881	TRFO_07523	Fatty acyl-CoA synthetase B	4.97277652629973
MSTRG.10819	1.77698535889599	1.08019520207155e-05	0.000265139763837332	TRFO_25618	hypothetical protein TRFO_25618	4.96649775606656
gene-TRFO_02675	2.13748393744192	1.10161555300551e-05	0.00026980742616021	TRFO_02675	CAMK family protein kinase	4.95796994118179
MSTRG.11723	1.45908536429543	1.10342711296332e-05	0.00026980742616021	TRFO_05986	molybdenum cofactor sulfurase	4.95725634893937
MSTRG.8026	2.09996906125994	1.11008787691615e-05	0.000271177096726434	TRFO_22021	hypothetical protein TRFO_22021	4.95464264017808
MSTRG.6292	2.34133343043169	1.11349146043763e-05	0.000271749236212237	TRFO_19444	hypothetical protein TRFO_19444	4.95331310929814
MSTRG.2225	1.73514864976542	1.12308688386635e-05	0.00027380753953053	TRFO_42577	AGC family protein kinase	4.94958664469657
MSTRG.15265	1.8763740018056	1.12632111235101e-05	0.00027380753953053	TRFO_31570	hypothetical protein TRFO_31570	4.94833777516789
MSTRG.9084	2.05602062923309	1.12960171499412e-05	0.000273853536984512	TRFO_23527	hypothetical protein TRFO_23527	4.94707465693328
MSTRG.13358	1.60316140035225	1.1405393994115e-05	0.000276243606095873	TRFO_28983	Myb-like DNA-binding domain containing protein	4.94288970762411
MSTRG.19680|GK2	2.41172220462001	1.14539914151513e-05	0.000277158444441672	TRFO_02095	putative glucokinase 2	4.9410431467294
MSTRG.16117|RAD51	1.92930173968707	1.18410826174468e-05	0.000285984486876656	TRFO_32572	DNA repair protein RAD51 1	4.92660858872047
MSTRG.20621	2.72807845770843	1.20354430828605e-05	0.000289977769018996	TRFO_10288	hypothetical protein TRFO_10288	4.91953791661461
MSTRG.13331	1.4379050610396	1.25976195957613e-05	0.000301131334520155	TRFO_28945	hypothetical protein TRFO_28945	4.89971150996901
MSTRG.19497	1.80123560621101	1.28862855720488e-05	0.000306885392493044	TRFO_09692	CAMK family protein kinase	4.88987224851421
MSTRG.273	1.80011856319306	1.34068400275762e-05	0.000317510186444012	TRFO_12358	hypothetical protein TRFO_12358	4.87267357265589
MSTRG.22184	2.68662039472385	1.34796360592449e-05	0.000318939152266848	TRFO_39575	hypothetical protein TRFO_39575	4.87032183328997
MSTRG.13221	1.56227572892281	1.36403539363479e-05	0.000322443860687389	TRFO_06566	AGC family protein kinase	4.86517436057334
MSTRG.17988	1.73588782993653	1.38521350113134e-05	0.000326545587867988	TRFO_34911	Transmembrane amino acid transporter protein	4.85848328420439
MSTRG.22086	1.56333986971479	1.38922075053916e-05	0.000326888239288171	TRFO_11214	hypothetical protein TRFO_11214	4.85722873833468
MSTRG.21254	1.75990092755563	1.40702135978883e-05	0.000330166396259888	TRFO_02181	hypothetical protein TRFO_02181	4.85169930955316
MSTRG.13441	1.52121614020042	1.42490674838555e-05	0.00033344641376068	TRFO_29130	hypothetical protein TRFO_29130	4.84621355669881
MSTRG.3192	2.64533933731278	1.4428234937167e-05	0.000337023031593442	TRFO_43126	Clan MH, family M20, peptidase T-like metallopeptidase	4.8407867946123
MSTRG.1671	2.17004756455132	1.44835740809727e-05	0.000338007274427513	TRFO_13642	hypothetical protein TRFO_13642	4.839124254982
MSTRG.18166	1.26791721471535	1.45241713832079e-05	0.000338646003261845	TRFO_35111	HAD-superfamily hydrolase	4.83790863511426
MSTRG.2230	1.21568062138672	1.4786653358798e-05	0.000343203184622474	TRFO_42586	hypothetical protein TRFO_42586	4.83013010810389
gene-TRFO_02047	2.68010163501595	1.48993484109717e-05	0.000345192958071751	TRFO_02047	hypothetical protein TRFO_02047	4.82683272405129
MSTRG.16097	2.23590815011223	1.49286803273914e-05	0.000345559805661436	TRFO_32531	hypothetical protein TRFO_32531	4.82597858154911
MSTRG.11115	2.4691722339856	1.51789755482205e-05	0.000350719271669669	TRFO_26046	CAMK family protein kinase	4.81875753863609
MSTRG.10959	2.01653782556103	1.54465768976834e-05	0.000355938627504583	TRFO_25896	Succinyl-CoA ligase	4.81116774919454
MSTRG.17314	1.51547652784559	1.57856996903473e-05	0.00036179919227626	TRFO_34199	hypothetical protein TRFO_34199	4.80173616353912
MSTRG.2841	2.23696429388529	1.60396980712097e-05	0.000366963637462948	TRFO_14872	CAMK family protein kinase	4.79480381106692
MSTRG.5843	1.68397943113821	1.6106185139708e-05	0.000368155755144343	TRFO_18998	Kelch motif family protein	4.79300731302383
MSTRG.19145	1.61792911068353	1.61264262375906e-05	0.000368289596885421	TRFO_09438	NLI interacting factor-like phosphatase family protein	4.79246186554701
MSTRG.18812	2.83537372605988	1.62274203167435e-05	0.000370265764286051	TRFO_09232	hypothetical protein TRFO_09232	4.78975051475475
MSTRG.3695	2.50577211943328	1.62994952702665e-05	0.000371248557307913	TRFO_16043	Ras family protein	4.78782584373911
MSTRG.3762	1.51684325600068	1.63629255653387e-05	0.00037236200657621	TRFO_16137	hypothetical protein TRFO_16137	4.78613904520667
MSTRG.13147	2.28601458711235	1.69293099165116e-05	0.000383226551667849	TRFO_01503	Vesicle transport v-SNARE protein	4.77136074452303
MSTRG.15143	2.533961771323	1.69438648538561e-05	0.000383226551667849	TRFO_31447	hypothetical protein TRFO_31447	4.77098752120369
MSTRG.7210	1.23845329275375	1.69729665246248e-05	0.000383517136802223	TRFO_20811	hypothetical protein TRFO_20811	4.77024224532638
MSTRG.23257|LCP1	2.70464696129392	1.69958236374496e-05	0.000383694956739284	TRFO_40590	Digestive cysteine proteinase 1	4.76965778415347
MSTRG.21239	1.81843573538776	1.72518883639524e-05	0.000388790135568262	TRFO_38643	hypothetical protein TRFO_38643	4.76316336081338
MSTRG.21565	1.55594233769345	1.7363527156013e-05	0.000390413005075197	TRFO_10861	14-3-3 protein	4.76036204939003
MSTRG.19975	1.78411425011785	1.75321907261779e-05	0.000393375648361858	TRFO_37254	Myb-like DNA-binding domain containing protein	4.75616381346434
MSTRG.3671	1.69978331984935	1.75638173783152e-05	0.00039374018275153	TRFO_16022	hypothetical protein TRFO_16022	4.75538108716787
MSTRG.17412|deoC	2.23754454453508	1.76555295797228e-05	0.000395449879939181	TRFO_08480	Deoxyribose-phosphate aldolase	4.75311925119055
MSTRG.542	1.36151591737142	1.78022131243608e-05	0.000398038828119441	TRFO_12631	CAMK family protein kinase	4.74952600398596
MSTRG.15977	1.54515528993007	1.78722557273959e-05	0.000398390020613588	TRFO_07730	hypothetical protein TRFO_07730	4.74782063002735
MSTRG.13349|glaB	2.21057140442742	1.82235634097097e-05	0.000404983894836786	TRFO_28969	Alpha-1,3-galactosidase B	4.73936669773299
MSTRG.22350	1.30642579275142	1.82859303730476e-05	0.000405665600936214	TRFO_39710	hypothetical protein TRFO_39710	4.73788293821894
MSTRG.20569	2.43941377845131	1.86944508102856e-05	0.000414010930098722	TRFO_37954	hypothetical protein TRFO_37954	4.72828728865717
MSTRG.20196	1.70552459571076	1.89385376337507e-05	0.000418330890389692	TRFO_10023	hypothetical protein TRFO_10023	4.72265355870719
MSTRG.19161	2.04845698395968	1.90968620973588e-05	0.000421464453926278	TRFO_09462	aldehyde oxidoreductase	4.71903798802755
gene-TRFO_04183	2.34295093002778	2.03086932290819e-05	0.000444803463372134	TRFO_04183	hypothetical protein TRFO_04183	4.6923180205468
MSTRG.19251	1.6247117192001	2.04179791637323e-05	0.000446769815872402	TRFO_36484	Oxysterol binding protein	4.68998724371188
MSTRG.5633	2.00778562223239	2.05828377833032e-05	0.000449225260094071	TRFO_18761	hypothetical protein TRFO_18761	4.68649474868598
MSTRG.9727	2.67161839492913	2.07830704050755e-05	0.000452823306757734	TRFO_24319	hypothetical protein TRFO_24319	4.68229029116399
MSTRG.2093|RAB5A	2.00341450873184	2.11618107743159e-05	0.000459511041249585	TRFO_02944	Ras-related protein Rab-5A	4.67444717332652
MSTRG.17956	1.80302048567675	2.12744963493731e-05	0.0004607854323522	TRFO_34860	radical SAM domain containing protein	4.6721407125725
MSTRG.20427	2.04980499973756	2.1658793860409e-05	0.000466739715168628	TRFO_37763	hypothetical protein TRFO_37763	4.66436573212223
MSTRG.2628|lacZ	1.65793170565182	2.18066730496484e-05	0.000469136669532815	TRFO_14668	Beta-galactosidase	4.66141058780933
gene-TRFO_05511	2.86828288985045	2.19219127306483e-05	0.000471219889015388	TRFO_05511	hypothetical protein TRFO_05511	4.65912155547392
MSTRG.18101	2.0244237840816	2.22010111713719e-05	0.000476363120167415	TRFO_08863	hypothetical protein TRFO_08863	4.65362724464187
MSTRG.737	1.65869579911945	2.23843763550785e-05	0.000478349264663076	TRFO_12785	CYSTM1 family protein A	4.65005500087049
gene-TRFO_05914|bglX	3.37144788850675	2.29055825761717e-05	0.00048907908217896	TRFO_05914	Periplasmic beta-glucosidase	4.64005865798529
MSTRG.5107	1.60435991290471	2.29782274874991e-05	0.000489455323261841	TRFO_17947	hypothetical protein TRFO_17947	4.63868347530343
MSTRG.4373	2.04655536972316	2.36769002067342e-05	0.000501781723669372	TRFO_03494	hypothetical protein TRFO_03494	4.62567515630852
MSTRG.11771	1.71632933741475	2.46892124555731e-05	0.000521508686530633	TRFO_26979	hypothetical protein TRFO_26979	4.60749276311197
MSTRG.2092	2.26576602010035	2.48521423042434e-05	0.000524517473314869	TRFO_02939	hypothetical protein TRFO_02939	4.60463616826628
MSTRG.19906	1.71294465587437	2.56068021871729e-05	0.000538501792423616	TRFO_37141	hypothetical protein TRFO_37141	4.59164465344014
MSTRG.10543	1.34451237649388	2.5619904815123e-05	0.000538501792423616	TRFO_25284	hypothetical protein TRFO_25284	4.59142248810982
MSTRG.18560	1.48950405692666	2.59860266567083e-05	0.000545187071576734	TRFO_35560	hypothetical protein TRFO_35560	4.58526012038296
MSTRG.21678	2.68185696658545	2.59885183567064e-05	0.000545187071576734	TRFO_10922	CoA binding domain containing protein	4.58521847955435
MSTRG.14001	1.42192265973212	2.62654901041078e-05	0.000550264167066501	TRFO_06914	CAMK family protein kinase	4.58061449101455
MSTRG.20145	1.76989421953159	2.63765267146308e-05	0.000552138561260231	TRFO_37478	ankyrin repeat protein	4.57878239332268
MSTRG.1319	1.2457660443052	2.70941266006163e-05	0.000565311112552876	TRFO_41892	hypothetical protein TRFO_41892	4.56712484423256
MSTRG.704	2.09795153616012	2.73664777379554e-05	0.000570528661701464	TRFO_41390	hypothetical protein TRFO_41390	4.56278109580899
MSTRG.3964	1.72504368861704	2.74145877073988e-05	0.000571066606913846	TRFO_16339	hypothetical protein TRFO_16339	4.56201828115924
gene-TRFO_34481	2.64591474955322	2.75026670811921e-05	0.000572435593451707	TRFO_34481	hypothetical protein TRFO_34481	4.56062518826139
MSTRG.428	2.31430819375537	2.76199160865684e-05	0.00057440899409605	TRFO_41151	hypothetical protein TRFO_41151	4.5587776452069
MSTRG.18490	1.07752146436679	2.76788938493252e-05	0.000575168312854363	TRFO_09079	Myb-like DNA-binding domain containing protein	4.55785126987761
MSTRG.18838|namA	2.15218513253997	2.8150307038187e-05	0.000582175206777043	TRFO_09280	NADPH dehydrogenase	4.55051686389387
MSTRG.3441	1.8892155522575	2.84444863353921e-05	0.000587263947316429	TRFO_15655	hypothetical protein TRFO_15655	4.54600190453003
MSTRG.2027	2.42189266606532	2.86629514229362e-05	0.000590147143254612	TRFO_02795	hypothetical protein TRFO_02795	4.5426790923511
MSTRG.8710	1.60403793043368	2.87660534846894e-05	0.000590147143254612	TRFO_22997	hypothetical protein TRFO_22997	4.54111971639915
MSTRG.6704	1.70031329692397	2.92728480696095e-05	0.000598095916544353	TRFO_20043	Myb-like DNA-binding domain containing protein	4.5335350213058
MSTRG.6887	2.0894849479982	2.97898377162564e-05	0.000606722064736578	TRFO_20351	hypothetical protein TRFO_20351	4.52593186265022
MSTRG.17727	1.33169680239046	2.99333454345629e-05	0.00060916023566792	TRFO_34748	hypothetical protein TRFO_34748	4.52384474247899
MSTRG.13821	1.34753185280018	3.03772038123851e-05	0.000617026377157396	TRFO_29570	hypothetical protein TRFO_29570	4.51745220495448
MSTRG.18821	1.41628142386036	3.03921823989483e-05	0.000617026377157396	TRFO_09249	CAMK family protein kinase	4.51723811302339
MSTRG.23553	2.42952312155191	3.15115156865073e-05	0.000637224575900689	TRFO_40907	Mnd1 family protein	4.50153070699879
MSTRG.1837	1.10165341901696	3.16141996680531e-05	0.000638765677185097	TRFO_42309	AGC family protein kinase	4.50011780813031
MSTRG.23588	1.03668836848424	3.26709211106613e-05	0.000658589174294521	TRFO_12314	hypothetical protein TRFO_12314	4.48583862102998
gene-TRFO_38814	2.83977468154579	3.46457746878131e-05	0.000694026977920738	TRFO_38814	hypothetical protein TRFO_38814	4.46034972329345
MSTRG.1222|CK1	1.51097577795036	3.46961381635541e-05	0.000694492441849216	TRFO_02728	Casein kinase I	4.45971886145102
MSTRG.8580	2.18781632521628	3.49125588251874e-05	0.000698278451940329	TRFO_22763	hypothetical protein TRFO_22763	4.4570183195349
MSTRG.6777	2.12438734957952	3.51975603599248e-05	0.000703429151268098	TRFO_20151	Acyltransferase family protein	4.45348743762814
MSTRG.23295	1.13807477012148	3.57239741609771e-05	0.000712861414598082	TRFO_12072	hypothetical protein TRFO_12072	4.44704023342918
MSTRG.3611	2.22352783084558	3.58794923437271e-05	0.000715382308015388	TRFO_15920	hypothetical protein TRFO_15920	4.44515371038485
MSTRG.21032	1.74287412327542	3.63112353887243e-05	0.000722864647890148	TRFO_10526	hypothetical protein TRFO_10526	4.43995897517471
MSTRG.6520	1.28657317657389	3.68143077893136e-05	0.000730286941176005	TRFO_19830	hypothetical protein TRFO_19830	4.43398336104651
MSTRG.9321	2.06060973714747	3.68267036857241e-05	0.000730286941176005	TRFO_23813	Clan MH, family M20, peptidase T-like metallopeptidase	4.43383715258597
MSTRG.15406	1.83996477619607	3.70562812890126e-05	0.000733300659542463	TRFO_31819	SRP54-type protein	4.43113816560791
MSTRG.15791	2.22164239930461	3.81931609249501e-05	0.000754462278425654	TRFO_07698	hypothetical protein TRFO_07698	4.41801439725759
MSTRG.21179	1.665448390714	3.87408918743857e-05	0.000763514682737605	TRFO_02159	hypothetical protein TRFO_02159	4.41183038538083
MSTRG.6817|exo	1.5073339979035	3.88208876921759e-05	0.00076450272754415	TRFO_20216	Beta-hexosaminidase	4.41093453810258
gene-TRFO_27869	2.73009005387429	3.92371596790839e-05	0.000772106475744987	TRFO_27869	Serine/threonine-protein phosphatase PP1-alpha catalytic subunit	4.4063024381001
MSTRG.22123	1.31299631524539	3.9658362449884e-05	0.000778599491625369	TRFO_39489	hypothetical protein TRFO_39489	4.40166522239652
MSTRG.19409	1.30383368458701	3.97872219531391e-05	0.000779933131104375	TRFO_36704	hypothetical protein TRFO_36704	4.40025638336031
MSTRG.16473	1.0593549030969	4.01773399912629e-05	0.000785775463037678	TRFO_07978	hypothetical protein TRFO_07978	4.39601881983658
MSTRG.567	1.21585953637527	4.08711502341037e-05	0.000798125337256514	TRFO_12668	hypothetical protein TRFO_12668	4.38858313979526
MSTRG.319	2.80898803987727	4.14461094907356e-05	0.000808736165451465	TRFO_41016	Kelch motif family protein	4.38251623003541
MSTRG.22679	2.0654265183677	4.27491681583201e-05	0.00083099578893026	TRFO_11571	hypothetical protein TRFO_11571	4.36907233164379
MSTRG.18389	1.35721138123109	4.30634685527755e-05	0.000835202923045155	TRFO_35379	Hydrogenosomal oxygen reductase	4.36589099279717
MSTRG.16229	2.65357576841869	4.33663210444908e-05	0.000840439958410302	TRFO_07862	hypothetical protein TRFO_07862	4.36284741939717
MSTRG.15954	3.66268034205465	4.35924392705261e-05	0.000844183084542163	TRFO_32369	hypothetical protein TRFO_32369	4.36058882880086
MSTRG.12027	1.18751445335061	4.37915323996574e-05	0.000846118506387645	TRFO_27322	hypothetical protein TRFO_27322	4.35860985724973
MSTRG.3091	1.24933039423263	4.38859611263952e-05	0.000846795050256486	TRFO_15216	ankyrin repeat protein	4.3576743859181
MSTRG.4618	1.32249316586375	4.42232282779631e-05	0.000852529267427812	TRFO_17283	hypothetical protein TRFO_17283	4.35434955727674
MSTRG.8977	2.37872082886857	4.5002691746553e-05	0.000864950383936563	TRFO_23354	hypothetical protein TRFO_23354	4.34676150898659
MSTRG.1170|glpV	1.78981404710065	4.5066598723291e-05	0.000865528877655643	TRFO_02642	Glycogen phosphorylase 1	4.34614521786527
MSTRG.20289	1.92368233982776	4.54967270138307e-05	0.000869874315370486	TRFO_37622	hypothetical protein TRFO_37622	4.34201984490245
MSTRG.16282	1.17822858570438	4.56024950138361e-05	0.000871245876753147	TRFO_32762	hypothetical protein TRFO_32762	4.34101139546937
MSTRG.490	1.45935479917486	4.60150587801703e-05	0.000876511547493407	TRFO_12608	PX domain containing protein	4.33710001886426
MSTRG.3748	1.73232102825049	4.67555187052683e-05	0.000889494523265853	TRFO_16114	hypothetical protein TRFO_16114	4.33016712058201
MSTRG.4380	1.00228939885738	4.67661274292347e-05	0.000889494523265853	TRFO_03505	hypothetical protein TRFO_03505	4.33006859130052
MSTRG.13616	1.48425737552692	4.72824154687667e-05	0.000897314394674497	TRFO_29306	hypothetical protein TRFO_29306	4.32530034519869
MSTRG.2845	2.24226706383828	4.73430733086516e-05	0.000897800014647992	TRFO_14877	hypothetical protein TRFO_14877	4.32474355296238
MSTRG.3172	1.66586769510835	4.77860716698853e-05	0.000902856989535597	TRFO_15371	hypothetical protein TRFO_15371	4.32069866988126
MSTRG.16034	2.07159148863839	4.81987472175218e-05	0.000909311810991729	TRFO_07820	hypothetical protein TRFO_07820	4.3169642498024
MSTRG.14368	2.05228955399823	4.85429581357793e-05	0.000914457889061137	TRFO_30367	hypothetical protein TRFO_30367	4.3138737619369
MSTRG.6167	2.43975379997547	4.96056969914309e-05	0.000930370292071518	TRFO_03972	hypothetical protein TRFO_03972	4.30446844387547
MSTRG.17843	1.28403218230132	5.00407366876001e-05	0.000937156473986285	TRFO_01901	RNA-binding protein	4.30067630535343
MSTRG.14679	2.26146469508878	5.05696417276474e-05	0.000945602814603521	TRFO_30859	hypothetical protein TRFO_30859	4.29611012321651
MSTRG.13167	2.46707280758673	5.12043793264521e-05	0.000955278683562559	TRFO_01548	hypothetical protein TRFO_01548	4.29069289379022
MSTRG.22847	1.54025885529578	5.13069094917589e-05	0.000955278683562559	TRFO_40188	cytidyltransferase-related domain containing protein	4.28982414459424
MSTRG.4323	1.59937072445938	5.29766017697719e-05	0.000981370464477518	TRFO_03414	hypothetical protein TRFO_03414	4.27591590334286
MSTRG.6606	1.25363971468248	5.42235829249142e-05	0.00100077180476002	TRFO_04117	hypothetical protein TRFO_04117	4.26581178898517
MSTRG.4433	2.65409278708254	5.42584768175816e-05	0.00100077180476002	TRFO_16972	hypothetical protein TRFO_16972	4.26553240222581
MSTRG.19933	2.06303370187019	5.5280211953949e-05	0.00101668728896052	TRFO_37188	hypothetical protein TRFO_37188	4.25743030047007
MSTRG.5967	2.41482191463198	5.58916668640832e-05	0.00102498750958982	TRFO_19198	hypothetical protein TRFO_19198	4.25265293817299
MSTRG.3198	2.40401853523911	5.97316134887862e-05	0.00108916598071682	TRFO_15397	hypothetical protein TRFO_15397	4.22379575379784
MSTRG.9691|RAB43	1.30702355330242	6.00583451147473e-05	0.0010943442656816	TRFO_24287	Ras-related protein Rab-43	4.2214266387943
MSTRG.23536	1.94381483042251	6.1080689857262e-05	0.00111218118139101	TRFO_40875	CAMK family protein kinase	4.21409606658107
MSTRG.1913	1.69115160063983	6.15892475483231e-05	0.00112064415528402	TRFO_42374	hypothetical protein TRFO_42374	4.21049510176471
MSTRG.444	1.32374018815492	6.18146309127866e-05	0.00112314859190791	TRFO_12522	CAMK family protein kinase	4.2089087195285
MSTRG.8758	2.0253871721411	6.19217895205481e-05	0.00112429768334436	TRFO_23090	hypothetical protein TRFO_23090	4.20815650116772
MSTRG.11026	1.64723916182871	6.22855386035981e-05	0.00112775131999465	TRFO_26022	hypothetical protein TRFO_26022	4.20561277571165
MSTRG.18929	1.11646168174411	6.22882061822752e-05	0.00112775131999465	TRFO_36097	hypothetical protein TRFO_36097	4.20559417605084
MSTRG.14591	1.83886043959903	6.24976709595318e-05	0.00113074408073143	TRFO_30687	Clan CA, family C1, cathepsin L-like cysteine peptidase	4.20413616678825
MSTRG.3769	1.88889417906061	6.38743093394539e-05	0.00115239337096502	TRFO_16156	cysteine protease 8	4.19467378277403
MSTRG.5513	1.02639279968349	6.41321830004985e-05	0.00115541732371271	TRFO_18547	CAMK family protein kinase	4.1929239768466
MSTRG.3562	1.89943993773437	6.43294929506784e-05	0.00115815706682863	TRFO_15839	CAMK family protein kinase	4.19158987172399
MSTRG.18865	1.83745174974368	6.73766838098034e-05	0.00120707521498585	TRFO_35947	hypothetical protein TRFO_35947	4.171490368222
MSTRG.8269	1.04477496434376	6.7845684875678e-05	0.00121378591749009	TRFO_22330	hypothetical protein TRFO_22330	4.16847776914318
MSTRG.14322|CTSL1	1.75948175294098	6.83116869447031e-05	0.00122126221890457	TRFO_30277	Cathepsin L1	4.16550498970941
MSTRG.3448	1.53643347477752	6.86023274639968e-05	0.00122553682038323	TRFO_15666	hypothetical protein TRFO_15666	4.16366114977978
MSTRG.22751	1.12204103027994	6.87628621712549e-05	0.00122590392370912	TRFO_40075	hypothetical protein TRFO_40075	4.16264605462442
MSTRG.13465	1.43985377192561	6.92073990000872e-05	0.00123297050925625	TRFO_06626	CAMK family protein kinase	4.15984747240548
MSTRG.6694	1.24851775738487	6.99483735465271e-05	0.00124357521608656	TRFO_20017	PQ loop repeat family protein	4.15522237935629
MSTRG.7212	1.47043523780088	7.03026973010214e-05	0.00124727605932325	TRFO_20814	hypothetical protein TRFO_20814	4.15302801209999
MSTRG.3524	1.35164367165821	7.03748008179831e-05	0.0012476906341698	TRFO_15771	hypothetical protein TRFO_15771	4.15258282132388
MSTRG.8162	1.27373282742055	7.13713848503858e-05	0.00126273588359	TRFO_04690	diphosphate--fructose-6-phosphate 1-phosphotransferase	4.14647587635438
MSTRG.17407|rab2B	1.57179146960536	7.18978721705754e-05	0.00127117225513736	TRFO_08477	Ras-related protein Rab-2B	4.14328396244399
MSTRG.6845	1.67479796116567	7.21815915459828e-05	0.00127530774683831	TRFO_20278	hypothetical protein TRFO_20278	4.14157354632725
MSTRG.21713	1.20963261145507	7.34349070731095e-05	0.00129655496807534	TRFO_39102	CAMK family protein kinase	4.13409745036267
MSTRG.7140	1.82850033833332	7.36857001086681e-05	0.00129919256782508	TRFO_20639	hydrogenosomal membrane protein 31 precursor	4.1326167857701
MSTRG.11388	1.58265297516564	7.41933514449545e-05	0.0013060010062432	TRFO_05817	ribosomal protein L38e	4.1296350106258
MSTRG.9932	2.20229740486804	7.42248921559259e-05	0.0013060010062432	TRFO_24674	hypothetical protein TRFO_24674	4.12945042473388
MSTRG.3485	2.3669066224209	7.42825177478348e-05	0.00130611726432852	TRFO_15720	Myb-like DNA-binding domain containing protein	4.12911338461103
MSTRG.20561	2.09915054862894	7.43962777620826e-05	0.00130632311864683	TRFO_37938	CAMK family protein kinase	4.12844879278513
MSTRG.18693	1.75445237225855	7.47360729368988e-05	0.00131139013245891	TRFO_35737	hypothetical protein TRFO_35737	4.12646972621668
MSTRG.14008	1.64340901970151	7.51159929701434e-05	0.00131625224916403	TRFO_06923	hypothetical protein TRFO_06923	4.12426758737361
MSTRG.19532|sds21	1.16991983713275	7.52498228515893e-05	0.00131769542737588	TRFO_36803	Serine/threonine-protein phosphatase PP1-2	4.12349451812173
MSTRG.19379	1.47906846242473	7.55617929427375e-05	0.00132225390370952	TRFO_36637	hydroxymethylglutaryl-CoA reductase, degradative family protein	4.12169774561655
MSTRG.7207	1.60124114638006	7.57595326297144e-05	0.0013239042968282	TRFO_20805	CAMK family protein kinase	4.12056271321495
MSTRG.15186	1.16534938389263	7.60130489363292e-05	0.00132642582835954	TRFO_31531	hypothetical protein TRFO_31531	4.11911184726409
MSTRG.6048	1.3820766878007	7.6078861343303e-05	0.00132642582835954	TRFO_19303	hypothetical protein TRFO_19303	4.11873599601834
MSTRG.16772	1.33772461997596	7.63359729803937e-05	0.00132944030222521	TRFO_33495	hypothetical protein TRFO_33495	4.11727075450643
MSTRG.19860	1.13062926830127	7.64233387234145e-05	0.00133005703239846	TRFO_09808	Casein kinase I isoform delta-like protein	4.11677399311343
MSTRG.21097	1.55739279174987	7.75696675332517e-05	0.00134725987687841	TRFO_38554	hypothetical protein TRFO_38554	4.11030806995563
MSTRG.7230	2.43312690428959	7.97635683638774e-05	0.00137886089491585	TRFO_20837	hypothetical protein TRFO_20837	4.09819542533236
MSTRG.4917	1.13675747980483	8.0260541882558e-05	0.00138460251532033	TRFO_17605	CK1 family protein kinase	4.0954979124341
MSTRG.18072	1.6043603881631	8.09831586984059e-05	0.0013942500644505	TRFO_08812	Succinyl-CoA ligase	4.0916052878475
MSTRG.3062	1.75400637553504	8.13253384228235e-05	0.00139920026139967	TRFO_15241	hypothetical protein TRFO_15241	4.089774120793
MSTRG.17111	1.36760679908545	8.23547396320066e-05	0.0014133643199589	TRFO_33905	r2r3-MYB transcription factor	4.08431140151191
MSTRG.17305	1.86789080074239	8.27822326112111e-05	0.0014175972823275	TRFO_34186	hypothetical protein TRFO_34186	4.08206286498945
MSTRG.21178	1.71838623837462	8.3045866914196e-05	0.00142021191641305	TRFO_02155	hypothetical protein TRFO_02155	4.08068197695159
MSTRG.13572	2.3341694008644	8.54347014176455e-05	0.00145523206320236	TRFO_29250	hypothetical protein TRFO_29250	4.06836569402847
MSTRG.816	1.93434528839601	8.56101667198066e-05	0.00145725124879905	TRFO_41532	Myb-like DNA-binding domain containing protein	4.06747465719053
MSTRG.10181	2.12814923080419	8.58731119534631e-05	0.00146075583994725	TRFO_24814	Synapsin, ATP binding domain containing protein	4.0661427984297
MSTRG.894	1.31298181123579	8.60626893330134e-05	0.00146300857212117	TRFO_41578	hypothetical protein TRFO_41578	4.06518508697483
MSTRG.1025	1.34873189307146	8.65009783036637e-05	0.0014685089824616	TRFO_13076	hypothetical protein TRFO_13076	4.06297898074929
MSTRG.4387	1.42932244751551	8.71398316359587e-05	0.00147646420973573	TRFO_03525	hypothetical protein TRFO_03525	4.05978328350567
MSTRG.6191|RAB6A	1.54222468339135	8.73206413677563e-05	0.00147752527406208	TRFO_01192	Ras-related protein Rab-6A	4.05888308306992
MSTRG.21112	1.7878840363571	8.79027508625318e-05	0.00148541143553246	TRFO_38569	hypothetical protein TRFO_38569	4.05599753373482
MSTRG.21004	2.26890179296864	8.89103817580051e-05	0.00149848234587669	TRFO_38496	hypothetical protein TRFO_38496	4.05104752500314
MSTRG.13021	1.57268209173713	8.9547997819149e-05	0.0015082357185316	TRFO_28629	ribosomal protein L29	4.04794411998598
MSTRG.1185	1.28249769782451	9.0117531820455e-05	0.00151483843213097	TRFO_02678	hypothetical protein TRFO_02678	4.04519071143817
MSTRG.15847	2.46450833115881	9.03077690673543e-05	0.00151704015478565	TRFO_32163	hypothetical protein TRFO_32163	4.04427488625411
MSTRG.15680	1.79862058140049	9.2305760055886e-05	0.00154831723214505	TRFO_01656	hypothetical protein TRFO_01656	4.03477119732258
MSTRG.3181	2.258355207812	9.29551091289979e-05	0.00155640532950391	TRFO_15387	hypothetical protein TRFO_15387	4.03172673493402
MSTRG.20112	1.91777521110159	9.36455054603215e-05	0.00156591677680581	TRFO_37411	hypothetical protein TRFO_37411	4.02851306186186
MSTRG.15962	1.08050474559196	9.47043971279625e-05	0.00158155725432027	TRFO_32391	hypothetical protein TRFO_32391	4.02362985622294
MSTRG.432	1.06018434449417	9.55267465536515e-05	0.00159217463445315	TRFO_41164	hypothetical protein TRFO_41164	4.01987501318754
MSTRG.1517	1.23409968130686	9.61094386604678e-05	0.00159980347148676	TRFO_13463	hypothetical protein TRFO_13463	4.01723395929433
MSTRG.18627	1.49276079624849	9.73282736495322e-05	0.00161903907323046	TRFO_09085	CK1 family protein kinase	4.01176097981101
MSTRG.6060	1.65843497352552	9.90553425128544e-05	0.00164456279096731	TRFO_19364	actin	4.00412209598328
MSTRG.5330	1.01748155272847	9.92812134584806e-05	0.00164724455330561	TRFO_18224	hypothetical protein TRFO_18224	4.00313292333949
MSTRG.17712|metK	1.58842037589478	0.000100524041942254	0.00166570614741983	TRFO_34715	S-adenosylmethionine synthase	3.99773005730662
MSTRG.4227	1.45922697745773	0.00010073134785601	0.00166806160185105	TRFO_16781	hypothetical protein TRFO_16781	3.99683535484581
MSTRG.1859	1.67946669158381	0.000102136572803441	0.00168696670989735	TRFO_13844	hypothetical protein TRFO_13844	3.99081871900374
MSTRG.4144	1.12939555613353	0.00010257740552841	0.00169315548609466	TRFO_16626	hypothetical protein TRFO_16626	3.98894828966239
MSTRG.12844	1.23872138983917	0.000103085377832658	0.00170044378730275	TRFO_06441	hypothetical protein TRFO_06441	3.98680293294103
gene-TRFO_37274|pkbA	1.52915543441396	0.000105721670016649	0.00173944760546031	TRFO_37274	RAC family serine/threonine-protein kinase like protein	3.9758359852179
MSTRG.7309	1.27885293626835	0.000106799714952258	0.00175380340121409	TRFO_20967	hypothetical protein TRFO_20967	3.97142990643505
MSTRG.11902	1.99836515869072	0.000107362944234483	0.00176079355243241	TRFO_27222	hypothetical protein TRFO_27222	3.96914558727143
MSTRG.17779	1.26543442734599	0.00011009681045159	0.00180101498042886	TRFO_01797	hypothetical protein TRFO_01797	3.95822526252996
MSTRG.13362	1.65290919398944	0.000112129072868715	0.00182970119206037	TRFO_28995	AGC family protein kinase	3.95028176876584
MSTRG.14861	2.01657486344748	0.000112260129822889	0.00182970119206037	TRFO_31063	DEAD/DEAH box helicase family protein	3.94977445987751
MSTRG.2501	1.30864405984949	0.000112279230214712	0.00182970119206037	TRFO_14493	hypothetical protein TRFO_14493	3.94970057354605
MSTRG.21044	2.24136392922837	0.000112377690552151	0.00182993682995011	TRFO_10546	NADPH-dependent FMN reductase	3.94931989723456
MSTRG.1718	1.8138636871401	0.000112436648314969	0.00182993682995011	TRFO_13690	hypothetical protein TRFO_13690	3.9490921089914
MSTRG.10559|prlC	1.30062526952678	0.000112668741485434	0.00183216560150642	TRFO_25309	Oligopeptidase A	3.94819655674339
MSTRG.7088	2.27522129704831	0.000114544702275084	0.00185716207912884	TRFO_20529	hypothetical protein TRFO_20529	3.94102499225287
MSTRG.703	1.91788755009227	0.000114705928608069	0.00185859903689568	TRFO_41389	hypothetical protein TRFO_41389	3.94041413488661
MSTRG.7604	1.7459168549812	0.000115929020589195	0.00187722887799113	TRFO_21356	hypothetical protein TRFO_21356	3.93580783319863
MSTRG.13332|YPT52	1.93842724585729	0.000116103275963478	0.0018788621794823	TRFO_28948	GTP-binding protein YPT52	3.93515552605997
MSTRG.14252|eca39	2.09815070822396	0.000116250336089478	0.00188005360342813	TRFO_07041	Branched-chain-amino-acid aminotransferase, mitochondrial	3.9346057828544
MSTRG.2864	1.4091180036083	0.000116993878850869	0.00188849955388468	TRFO_14960	hypothetical protein TRFO_14960	3.93183686005583
MSTRG.1789	2.09196201489988	0.000120816243238697	0.0019404707406351	TRFO_13754	arginase	3.91787467271241
MSTRG.5450	1.12638208421145	0.000120833766895641	0.0019404707406351	TRFO_18438	hypothetical protein TRFO_18438	3.91781168552261
MSTRG.2775	1.37041680590533	0.000120895700609858	0.0019404707406351	TRFO_02990	hypothetical protein TRFO_02990	3.91758914359428
MSTRG.9890	2.26499529615357	0.000123371302727976	0.00197648856141359	TRFO_24610	Endonuclease/Exonuclease/phosphatase family protein	3.90878584934884
MSTRG.6702	1.33448760143918	0.000124454683569482	0.00199135272128894	TRFO_20036	hypothetical protein TRFO_20036	3.90498875506095
MSTRG.12661	2.76928824209877	0.000125346248838185	0.00200361602310214	TRFO_28122	CAMK family protein kinase	3.9018886583811
MSTRG.15744	2.01460041103571	0.000125496670099368	0.00200426715609104	TRFO_07654	hypothetical protein TRFO_07654	3.90136779750291
MSTRG.4332	1.17247434422748	0.000126444042376197	0.00201688095256886	TRFO_03432	CK1 family protein kinase	3.89810162835276
MSTRG.6528	1.21572639658629	0.000130750276299379	0.00208167775095796	TRFO_19871	small GTP-binding protein	3.88355738471561
MSTRG.3386	1.74149059604302	0.000131471122293472	0.00209185345048799	TRFO_03197	hypothetical protein TRFO_03197	3.88116962972829
MSTRG.14782	1.66423252113683	0.000132273886039464	0.00210070952636248	TRFO_30930	hypothetical protein TRFO_30930	3.87852588724403
MSTRG.9047	1.51099091917387	0.000133795171557943	0.00211961026426665	TRFO_23464	hypothetical protein TRFO_23464	3.87355955924069
MSTRG.14876	2.57709586308287	0.000134088523712203	0.00212294390572424	TRFO_31094	Transmembrane amino acid transporter protein	3.87260839069236
MSTRG.4534	1.90518588414546	0.000134726044141658	0.00213171907050098	TRFO_17108	hypothetical protein TRFO_17108	3.8705484418889
MSTRG.17698|hndD	2.61549259358907	0.000137115444672829	0.00216818560782526	TRFO_34698	NADP-reducing hydrogenase subunit HndC	3.86291362355912
MSTRG.8233	1.92403554314437	0.000137447193823166	0.00217208988214005	TRFO_22266	Glucosamine-6-phosphate deaminase	3.86186412245969
MSTRG.2371	1.52115574195707	0.000137588404899816	0.00217298010724256	TRFO_14343	hypothetical protein TRFO_14343	3.86141816421249
MSTRG.13894|pitB	1.34716476526187	0.000137770954025776	0.00217452169791239	TRFO_29697	Phosphatidylinositol transfer protein 2	3.86084233421344
MSTRG.20713	1.95094868000481	0.000138085725712031	0.00217814705111134	TRFO_38083	hypothetical protein TRFO_38083	3.8598512132744
MSTRG.13360	1.63518115311746	0.000138734386147964	0.00218703141611701	TRFO_28986	alcohol dehydrogenase class IV	3.8578158830979
MSTRG.536	1.52116124629296	0.000139195209200063	0.0021901631690231	TRFO_12617	small GTP-binding protein	3.8563757119509
MSTRG.17379	1.52396592865265	0.000139544474649518	0.00219304978238325	TRFO_34311	hypothetical protein TRFO_34311	3.85528735499571
MSTRG.1421|NAS6	1.78860520922348	0.000141929040314427	0.00222506145810756	TRFO_13350	putative 26S proteasome regulatory subunit p28	3.84792873380302
gene-TRFO_31221	2.1634768209835	0.000143700622722368	0.00224870393784557	TRFO_31221	Myb-like DNA-binding domain containing protein	3.8425413498595
MSTRG.6592	2.1735430683674	0.000144179998573286	0.00225474854870615	TRFO_19956	hypothetical protein TRFO_19956	3.84109498310996
MSTRG.3480	1.88820138450125	0.000144263041396066	0.00225474854870615	TRFO_15710	CAMK family protein kinase	3.84084491612484
MSTRG.1979	1.07186748277898	0.000145297068385336	0.00226952425120988	TRFO_42456	hypothetical protein TRFO_42456	3.83774314824097
MSTRG.22776	1.48704782812844	0.000145999259964983	0.0022777130130186	TRFO_11651	hypothetical protein TRFO_11651	3.83564934554391
MSTRG.17290	1.04427143756831	0.000146495522326237	0.00228351330355765	TRFO_34166	hypothetical protein TRFO_34166	3.83417564943087
MSTRG.8953	1.49450371400491	0.000146549445636703	0.00228351330355765	TRFO_23300	hypothetical protein TRFO_23300	3.83401582005991
MSTRG.9343	1.20542695053146	0.00014951103297336	0.00232686591835116	TRFO_23799	hypothetical protein TRFO_23799	3.82532675795727
gene-TRFO_11171	2.89342518438346	0.00015002657998476	0.00233201607418934	TRFO_11171	hypothetical protein TRFO_11171	3.82383179082383
MSTRG.18811	1.31564576786134	0.000150475350835845	0.00233757248589107	TRFO_09230	hypothetical protein TRFO_09230	3.82253463543701
MSTRG.11497	2.0374263532107	0.000150950443411679	0.00234353080763032	TRFO_26617	hypothetical protein TRFO_26617	3.82116560691407
MSTRG.22434	2.31930690897096	0.000151874972155193	0.00235360239839292	TRFO_11442	hypothetical protein TRFO_11442	3.8185137886813
MSTRG.11047	1.68757295543143	0.000152105793355517	0.00235575342752244	TRFO_05658	ATP-NAD kinase family protein	3.81785424436635
MSTRG.6047	1.33510975682499	0.000152866654334623	0.00236419788049363	TRFO_19302	hypothetical protein TRFO_19302	3.8156872393611
MSTRG.7375	1.13229251988685	0.000152928076641438	0.00236419788049363	TRFO_04373	hypothetical protein TRFO_04373	3.81551277350821
MSTRG.4897	2.11839893195943	0.000153030227931302	0.00236434934536467	TRFO_17646	hypothetical protein TRFO_17646	3.81522277488754
MSTRG.15065	1.38020861231473	0.000153799378248686	0.00237269428437333	TRFO_31302	CAMK family protein kinase	3.81304542021541
MSTRG.11681	1.72157379440018	0.000153905607584584	0.00237269428437333	TRFO_05925	hypothetical protein TRFO_05925	3.8127455562655
MSTRG.13943	1.2661114721336	0.000154592417686759	0.00238129993092582	TRFO_29798	hypothetical protein TRFO_29798	3.81081181078997
MSTRG.7068	1.28933853682652	0.000156844477362545	0.0024121355507954	TRFO_20550	hypothetical protein TRFO_20550	3.80453076860282
MSTRG.11510	2.12875396476137	0.00015687690684248	0.0024121355507954	TRFO_26633	hypothetical protein TRFO_26633	3.8044409822832
MSTRG.8065	1.55080058922078	0.000157237551466359	0.00241622962490411	TRFO_22123	hypothetical protein TRFO_22123	3.80344372771718
MSTRG.10639	1.43292148458874	0.000158335208108215	0.00243163747017301	TRFO_25428	hypothetical protein TRFO_25428	3.80042250278175
MSTRG.13486	1.19258036784529	0.000161575343387316	0.00247694033895728	TRFO_06661	hypothetical protein TRFO_06661	3.7916249124218
MSTRG.3209	1.06367581846867	0.000163706321276744	0.00250660617883129	TRFO_15414	TKL family protein kinase	3.78593455062712
MSTRG.14678	1.98877056397381	0.00016896339228558	0.00256714053762797	TRFO_30858	Carboxylesterase family protein	3.77220737970902
MSTRG.15156	1.81513963948589	0.00017133567411407	0.00260095712764921	TRFO_31473	oxidoreductase, FAD/FMN-binding family protein	3.766152202371
MSTRG.2633	0.955485581763965	0.000172454038897191	0.00261397030776021	TRFO_14676	BTB/POZ domain containing protein	3.76332662994128
MSTRG.4938	1.38578344490079	0.000173128423528486	0.00262263950932116	TRFO_17640	hypothetical protein TRFO_17640	3.76163162554914
MSTRG.13363	1.17671721144536	0.000174740228839707	0.00264392706768636	TRFO_28997	39 kDa initiator binding protein	3.75760709987207
MSTRG.22124	1.18105893917949	0.000176180775868422	0.00266257617650973	TRFO_39491	hypothetical protein TRFO_39491	3.75404148179087
MSTRG.17918	1.80459818409557	0.000180186204873394	0.00270871816263287	TRFO_08746	hypothetical protein TRFO_08746	3.7442784618403
MSTRG.10438	1.51677912139756	0.000182668324946242	0.00274120268871555	TRFO_05491	hypothetical protein TRFO_05491	3.73833675365281
MSTRG.17585	0.979333378229954	0.000183684566067432	0.00275161414622137	TRFO_08565	hypothetical protein TRFO_08565	3.73592733336943
MSTRG.5391	1.29681062087141	0.000187811864764436	0.00280851141929575	TRFO_18329	hypothetical protein TRFO_18329	3.72627697522774
MSTRG.2979	1.09734593319808	0.000188059306997846	0.00281056994655683	TRFO_15103	low-density lipoprotein receptor class A	3.72570516860804
MSTRG.22135	1.58880986508605	0.000189244745302222	0.00282169756813174	TRFO_39512	Alpha amylase, catalytic domain containing protein	3.72297617057522
MSTRG.8352	1.60365135464344	0.000189703698876243	0.00282689429274197	TRFO_22500	hypothetical protein TRFO_22500	3.72192420107823
MSTRG.10512	1.08425042793151	0.000191584979657305	0.00284995180953321	TRFO_25239	SNARE domain containing protein	3.71763854279221
MSTRG.21841	1.67493579801272	0.000193792804737529	0.00288112055405661	TRFO_11044	Glucosamine-6-phosphate deaminase	3.71266235174757
MSTRG.5336	1.01047907935373	0.000195484061585759	0.00289952923560662	TRFO_18236	hypothetical protein TRFO_18236	3.70888864618388
MSTRG.21864	1.50901336727761	0.00019712021515711	0.0029221045907569	TRFO_39253	enolase family protein	3.70526883548211
MSTRG.10920	2.31496594640814	0.000199848227384523	0.00295848576382748	TRFO_25814	hypothetical protein TRFO_25814	3.69929969949562
MSTRG.192	1.23603297671509	0.000199916132036926	0.00295848576382748	TRFO_02506	hypothetical protein TRFO_02506	3.699152159499
MSTRG.15367	1.40215188782764	0.00020424061643246	0.00300970070473818	TRFO_31736	hypothetical protein TRFO_31736	3.68985788742819
MSTRG.13274	1.63477741069782	0.000204735668630455	0.00301273712616301	TRFO_28839	hypothetical protein TRFO_28839	3.68880648884738
MSTRG.15376	1.0388428722501	0.000204763977951004	0.00301273712616301	TRFO_31748	hypothetical protein TRFO_31748	3.68874644199838
MSTRG.2719	1.51953552118261	0.000205791107045202	0.00302611035695819	TRFO_14807	hypothetical protein TRFO_14807	3.68657339655436
MSTRG.5090	1.5890389447259	0.000206462391516507	0.00303423862526642	TRFO_17918	hypothetical protein TRFO_17918	3.68515904640157
MSTRG.7066	1.115867582697	0.000206639611932515	0.00303504737977857	TRFO_20545	CAMK family protein kinase	3.68478642243542
MSTRG.1994	1.49306646233334	0.00020790319751368	0.00304946549496263	TRFO_42475	major facilitator superfamily transporter	3.68213883124636
MSTRG.17490	1.21591328528893	0.000207974952314549	0.00304946549496263	TRFO_34428	hypothetical protein TRFO_34428	3.68198896660746
MSTRG.13344|yplQ	1.31995984913363	0.000208775105121738	0.00305932182164012	TRFO_28962	Hemolysin-3 like protein	3.68032128896881
MSTRG.21298	1.8619348768881	0.000208886158518298	0.00305932182164012	TRFO_02249	hypothetical protein TRFO_02249	3.6800903368425
MSTRG.17935	1.13237824724195	0.000209800775831242	0.00306920552117464	TRFO_08769	hypothetical protein TRFO_08769	3.67819291014339
MSTRG.10816	1.52501476262751	0.000211641573257478	0.00309083623329417	TRFO_25610	hypothetical protein TRFO_25610	3.67439901875923
MSTRG.19714	1.51477597325208	0.00021189918209744	0.0030928340711953	TRFO_09724	glyceraldehyde-3-phosphate dehydrogenase	3.6738707196047
gene-TRFO_05108	1.77898651707348	0.000212238660496523	0.00309426079007488	TRFO_05108	hypothetical protein TRFO_05108	3.67317550398315
MSTRG.17837	1.48057968514706	0.000213224201742425	0.00310685986841652	TRFO_01893	Succinyl-CoA ligase	3.6711635028037
MSTRG.17169	0.899456091722311	0.000213627441483585	0.0031109648062692	TRFO_34004	r2r3-MYB transcription factor	3.67034296082222
MSTRG.17758	1.16979121223087	0.000214242038258209	0.00311814122879387	TRFO_34799	hypothetical protein TRFO_34799	3.6690953085169
MSTRG.1451	1.31825719799443	0.000216697166741753	0.00314671818817675	TRFO_13389	hypothetical protein TRFO_13389	3.66414676692876
MSTRG.13297	1.21288198873272	0.000217158817624626	0.00315163429138779	TRFO_28881	CAMK family protein kinase	3.6632225316346
MSTRG.1221	1.92752375764165	0.00021911285926789	0.00317459440300919	TRFO_02726	hypothetical protein TRFO_02726	3.65933213387149
MSTRG.21189	2.33551042380149	0.000220206918492533	0.0031886410182847	TRFO_10600	hypothetical protein TRFO_10600	3.65716904042363
MSTRG.3266	1.2284278850642	0.000221367295248613	0.00320001362261984	TRFO_15499	hypothetical protein TRFO_15499	3.65488654128123
MSTRG.23484	1.5072612512015	0.000222022683144763	0.003207676473583	TRFO_12219	Ras-related protein RABF2b	3.6536026532009
MSTRG.13323	1.24974168648205	0.000223723133097773	0.00323042071654602	TRFO_28929	SNARE protein	3.65028910728789
MSTRG.16422	2.30960287755613	0.000224192072942927	0.00323172368210129	TRFO_33025	hypothetical protein TRFO_33025	3.64937974739674
MSTRG.18137	1.85284444306946	0.000224955163682088	0.00324089878752118	TRFO_35061	CAMK family protein kinase	3.64790403347019
MSTRG.7900	1.18935730856535	0.000227054361019882	0.00326746413517145	TRFO_21769	hypothetical protein TRFO_21769	3.6438701522141
MSTRG.11272	1.84754332369749	0.0002290301572537	0.00329034851619078	TRFO_26335	hypothetical protein TRFO_26335	3.64010732872317
MSTRG.11079	2.30639135744469	0.000232390857866449	0.00333115249285497	TRFO_05698	hypothetical protein TRFO_05698	3.63378096086109
MSTRG.13532	1.26553760733998	0.000234315264061343	0.00335310512869449	TRFO_06739	hypothetical protein TRFO_06739	3.63019941912097
MSTRG.10769	1.50120413061591	0.000235185940878766	0.00336368450974151	TRFO_05590	hypothetical protein TRFO_05590	3.62858864340061
MSTRG.15851	2.56435052457911	0.000237996230780439	0.00340197738928533	TRFO_32168	SWIM zinc finger family protein	3.62342992094441
MSTRG.1206	1.23486638565635	0.000238446062074184	0.0034046054853102	TRFO_02702	hypothetical protein TRFO_02702	3.62260984552441
MSTRG.6674	1.06445737287729	0.00024001573095529	0.00342129327850021	TRFO_04231	AGC family protein kinase	3.61976029310844
MSTRG.23314	1.00327397535616	0.000240487837603404	0.00342466511523946	TRFO_12101	Myb-like DNA-binding domain containing protein	3.61890688268014
MSTRG.20008|fam49	1.06909967943525	0.000240602713729325	0.00342466511523946	TRFO_09885	Protein FAM49 like protein	3.61869947861286
MSTRG.2520	2.2646648414586	0.000240812099935283	0.00342501698357954	TRFO_14541	hypothetical protein TRFO_14541	3.6183216951422
MSTRG.22309|lacZ	1.06870459919356	0.000241530555396366	0.00343142272403017	TRFO_11342	Beta-galactosidase	3.61702791998237
MSTRG.20113	1.92818183290482	0.000243678815173831	0.00346002293248212	TRFO_37412	hypothetical protein TRFO_37412	3.61318222564919
MSTRG.1179	0.936933031141544	0.00024433060000479	0.00346735459574425	TRFO_02660	hypothetical protein TRFO_02660	3.6120221385075
MSTRG.10034	1.52889279355099	0.000244572514678368	0.00346841973376381	TRFO_01380	glyceraldehyde-3-phosphate dehydrogenase 4	3.61159235103736
MSTRG.3648	0.995503397355049	0.000246589368179855	0.00348973710048229	TRFO_16003	hypothetical protein TRFO_16003	3.60802565215375
MSTRG.7033	1.46693478611104	0.000246926636614113	0.00349257946075022	TRFO_04324	hypothetical protein TRFO_04324	3.60743205907349
MSTRG.4358|Glb1	1.61605144953748	0.000253464084361053	0.00356954959109317	TRFO_03468	Beta-galactosidase	3.59608357111907
MSTRG.8072	1.09438915211543	0.000253483893465387	0.00356954959109317	TRFO_22073	hypothetical protein TRFO_22073	3.59604963081322
MSTRG.9169	2.22607510371758	0.000253748466988929	0.00357131088696184	TRFO_23673	hypothetical protein TRFO_23673	3.5955965728433
MSTRG.7644	2.31110513773828	0.000259296013056764	0.0036453801374334	TRFO_21422	hypothetical protein TRFO_21422	3.58620416090423
MSTRG.12141	1.02443503392769	0.000259959169472264	0.00365269741913251	TRFO_27503	PX domain containing protein	3.58509485920377
MSTRG.15375	1.2438270667231	0.000261899921288761	0.00367593195444823	TRFO_31747	hypothetical protein TRFO_31747	3.58186463209734
gene-TRFO_31253	2.07483100753057	0.000264334963655309	0.0037064167143333	TRFO_31253	hypothetical protein TRFO_31253	3.57784538882329
gene-TRFO_41200	2.34593466250924	0.000264361428083771	0.0037064167143333	TRFO_41200	hypothetical protein TRFO_41200	3.577801910731
MSTRG.22822|cat2	1.86470186419447	0.000265739799925101	0.00372370258231117	TRFO_40140	4-hydroxybutyrate coenzyme A transferase	3.57554339631082
MSTRG.7552|adh1	2.40330606293507	0.000265950161219069	0.00372461163969878	TRFO_21262	NADPH-dependent butanol dehydrogenase	3.57519974207387
gene-TRFO_32439	1.44323402280652	0.00026754504963984	0.00374489929788384	TRFO_32439	hypothetical protein TRFO_32439	3.57260308032415
MSTRG.17728	1.40931579918063	0.000268251634942199	0.00375273776292636	TRFO_34749	hypothetical protein TRFO_34749	3.57145762241248
MSTRG.21203|yplQ	1.52092141874335	0.000270323826682412	0.00377759840987796	TRFO_10625	Hemolysin-3 like protein	3.56811567335179
MSTRG.9404	1.41550974262527	0.00027155753901826	0.00379276844321139	TRFO_23924	hypothetical protein TRFO_23924	3.56613813576003
MSTRG.13272	1.43703357308201	0.000271718094489512	0.00379294162324209	TRFO_28837	hypothetical protein TRFO_28837	3.5658814397003
MSTRG.7499	0.956085314882946	0.00027396549287335	0.00382222920057256	TRFO_21181	hypothetical protein TRFO_21181	3.56230413498415
gene-TRFO_14706	2.72815405320945	0.000274175027852064	0.00382306911113328	TRFO_14706	AGC family protein kinase	3.56197210374028
MSTRG.15264	1.18734559131983	0.000278106910941844	0.00387156880207839	TRFO_31566	Lecithin:cholesterol acyltransferase family protein	3.55578821880713
MSTRG.6964	1.83608312414343	0.000280339067498735	0.00389206099079996	TRFO_20465	hypothetical protein TRFO_20465	3.55231637560098
MSTRG.16285	1.04503421278763	0.000282595924934406	0.00391702126380386	TRFO_32766	Myb-like DNA-binding domain containing protein	3.54883410501846
gene-TRFO_36685	1.9892792713329	0.000288801904355097	0.00399290216806435	TRFO_36685	r2r3-MYB transcription factor	3.53939994736215
gene-TRFO_34147	2.62034711010245	0.000289001881501377	0.00399290216806435	TRFO_34147	hypothetical protein TRFO_34147	3.53909932982821
MSTRG.2058	1.15821741849235	0.000289006199657171	0.00399290216806435	TRFO_02841	hypothetical protein TRFO_02841	3.53909284081432
MSTRG.21444	1.51470958130476	0.000297806755014221	0.00410121072357131	TRFO_38827	hypothetical protein TRFO_38827	3.5260654555693
MSTRG.21007	1.31561571753688	0.000305721573680716	0.00419891524023605	TRFO_38498	hypothetical protein TRFO_38498	3.51467391358042
MSTRG.967	1.22646819343208	0.000306122476880771	0.00420216704054939	TRFO_41642	hypothetical protein TRFO_41642	3.51410478138956
MSTRG.16290	1.20835652054487	0.000307683062397896	0.00422132587376663	TRFO_32777	hypothetical protein TRFO_32777	3.51189641051105
MSTRG.19691	1.65747970829526	0.00031044660113501	0.00425468064007354	TRFO_09711	prenyltransferase alpha subunit	3.5080130905817
MSTRG.3298	0.950625132765251	0.000310928397221886	0.00425900369035714	TRFO_43150	Casein kinase I isoform delta-like protein	3.5073396118469
MSTRG.9156	1.03921729702891	0.000312507435989663	0.00427605711853093	TRFO_23652	hypothetical protein TRFO_23652	3.50513964433316
MSTRG.1533	1.16845998349102	0.000313906348787239	0.00429290407868702	TRFO_42047	Peptidyl-prolyl cis-trans isomerase 7	3.50319990056188
MSTRG.5460	1.93516748359385	0.000316094812533597	0.00431591642435873	TRFO_18497	hypothetical protein TRFO_18497	3.50018263135599
MSTRG.22666	1.24033808093049	0.000316507768663892	0.00431713379071385	TRFO_11543	hypothetical protein TRFO_11543	3.49961562578421
MSTRG.10936	1.92943277693997	0.00032514482523827	0.00441827636460984	TRFO_25845	hypothetical protein TRFO_25845	3.48792315350707
MSTRG.5177	1.78925632105283	0.000326656610783282	0.00443411235029841	TRFO_18083	hypothetical protein TRFO_18083	3.48590854825743
MSTRG.5130	1.02546901662347	0.000330341734848253	0.00447938493318333	TRFO_17996	hypothetical protein TRFO_17996	3.48103655476969
MSTRG.13487	1.00393228792918	0.000336080709467753	0.00455238213919786	TRFO_06662	Zinc finger, C2H2 type family protein	3.47355641467167
MSTRG.12861	1.75123229078448	0.000337152529287082	0.00456448540575283	TRFO_06421	PQ loop repeat family protein	3.4721735779381
MSTRG.6224	2.24491728674683	0.0003385071120173	0.00457798234271258	TRFO_04031	hypothetical protein TRFO_04031	3.47043220237789
MSTRG.14685|ckl12	1.18000411620848	0.000340249946834148	0.00459912296140497	TRFO_30868	casein kinase I-like 12	3.46820193398543
MSTRG.4210	1.7991024955335	0.000342253076801084	0.00461888298322855	TRFO_16746	hypothetical protein TRFO_16746	3.46565263893765
MSTRG.13146	1.4812602557323	0.000350696825377932	0.00471791351891773	TRFO_01501	Vesicle transport v-SNARE protein	3.45506816547603
MSTRG.1219	1.98479592657711	0.000353813407689386	0.0047548435959349	TRFO_02721	hypothetical protein TRFO_02721	3.45122571361062
MSTRG.7025	1.12008877106306	0.000354480793894645	0.00476131311883359	TRFO_04313	hypothetical protein TRFO_04313	3.4504072903301
MSTRG.16010	0.979765316665272	0.000360015607920073	0.00482805635325396	TRFO_07779	hypothetical protein TRFO_07779	3.44367867065875
MSTRG.9429	1.10490494191658	0.00036386468932025	0.00486947198708193	TRFO_23980	hypothetical protein TRFO_23980	3.43906008779776
MSTRG.10360	1.35184865834164	0.000364793032771363	0.00487934505328091	TRFO_25108	hypothetical protein TRFO_25108	3.43795346491009
MSTRG.9511	1.05342565288444	0.000367502369072347	0.00491301731102932	TRFO_24107	hypothetical protein TRFO_24107	3.43473985692882
gene-TRFO_38256	2.30879047344796	0.00037089689710526	0.00495322455023045	TRFO_38256	3\\'5\\'-cyclic nucleotide phosphodiesterase family protein	3.43074679993022
MSTRG.2949	2.11411333698419	0.000371727919067162	0.00495656586252001	TRFO_42994	hypothetical protein TRFO_42994	3.42977481947607
MSTRG.15334	1.61536414388686	0.000374769085644075	0.00498672731890539	TRFO_31684	Ras family protein	3.42623624085769
MSTRG.15410	0.908324462348211	0.0003819791510905	0.00506395170447264	TRFO_31827	hypothetical protein TRFO_31827	3.41796034078842
MSTRG.21126	1.06024677392583	0.000391324817252011	0.00516228243774739	TRFO_38592	hypothetical protein TRFO_38592	3.40746260890015
MSTRG.16766	1.25169336289596	0.000392923618345092	0.00516918682078762	TRFO_33478	hypothetical protein TRFO_33478	3.4056918652868
MSTRG.6019	1.18527396338734	0.000394440522973384	0.00518647756992379	TRFO_19314	hypothetical protein TRFO_19314	3.40401847405617
MSTRG.8127	2.15666400505038	0.000401743541341021	0.00525819856946394	TRFO_04631	Ser/Thr protein phosphatase	3.39605109647502
MSTRG.8705	1.70814501128121	0.000404587812453889	0.00528731627699439	TRFO_22985	hypothetical protein TRFO_22985	3.39298720377912
MSTRG.4011	0.816207309892434	0.000405940454420006	0.00530228651714621	TRFO_16422	hypothetical protein TRFO_16422	3.39153766645578
MSTRG.18327	1.14519584029719	0.000409695021307541	0.00534859879678448	TRFO_35269	hypothetical protein TRFO_35269	3.38753931364461
MSTRG.4229	1.24688210506795	0.000410169227650253	0.00535206034509385	TRFO_16784	hypothetical protein TRFO_16784	3.38703692505735
MSTRG.1280	1.19886022853635	0.000410825705307169	0.00535259157880216	TRFO_13259	AGC family protein kinase	3.38634239047934
MSTRG.10406	1.26043926933762	0.000413283372127111	0.00538172309757181	TRFO_05429	Ser/Thr protein phosphatase	3.38375206759202
MSTRG.12207	1.14080071202392	0.000413515052180163	0.00538200246612321	TRFO_27621	hypothetical protein TRFO_27621	3.38350867726063
MSTRG.1195	0.986923437734691	0.00041424088507112	0.00538870980625292	TRFO_02691	nicotinate phosphoribosyltransferase family protein	3.38274703899038
MSTRG.18083	1.09651353949859	0.00042101570853031	0.00546463763920581	TRFO_08828	hypothetical protein TRFO_08828	3.37570169988699
MSTRG.16546	0.954087783847408	0.000421251821946251	0.00546463763920581	TRFO_33141	hypothetical protein TRFO_33141	3.37545820775979
MSTRG.8195	1.17591827521082	0.000421564109050011	0.00546463763920581	TRFO_22211	hypothetical protein TRFO_22211	3.37513637100481
MSTRG.7893	2.03990576153953	0.000422417127793969	0.00547139859362004	TRFO_21736	hypothetical protein TRFO_21736	3.37425848073087
MSTRG.11650	1.23106486167428	0.000422520800733832	0.00547139859362004	TRFO_26889	hypothetical protein TRFO_26889	3.37415190583487
MSTRG.4201	1.43115415172591	0.000424794531411306	0.00549528286945975	TRFO_16733	Ras-related protein RABH1c	3.37182108277682
MSTRG.15890	2.05253059282996	0.000426858886895396	0.00551641310621354	TRFO_32246	hypothetical protein TRFO_32246	3.36971567244904
MSTRG.3982	1.62279723001887	0.00042758162695544	0.00552296530357529	TRFO_16363	hypothetical protein TRFO_16363	3.3689809645561
MSTRG.10640	1.54470837681548	0.000429114837545727	0.00553997425920734	TRFO_25429	hypothetical protein TRFO_25429	3.36742646856491
MSTRG.11408	1.01382172904997	0.000430516791944732	0.00555527237428281	TRFO_05871	hypothetical protein TRFO_05871	3.36600990458962
MSTRG.19125	1.7934551158414	0.00043359849941922	0.00558659042960817	TRFO_36336	hypothetical protein TRFO_36336	3.36291222945648
MSTRG.12592	1.56882550696718	0.000434134139646695	0.00559067812328725	TRFO_06333	UDP-glucose 4-epimerase	3.36237606056262
MSTRG.23287	1.42164138737609	0.000435043890293017	0.00559841092871574	TRFO_12052	hypothetical protein TRFO_12052	3.36146692614763
MSTRG.17117	1.31895444591563	0.000435657251478938	0.00560183892270833	TRFO_33915	Serine/threonine-protein phosphatase 2A catalytic subunit beta isoform	3.36085505277399
MSTRG.19634	1.49144170509875	0.000440623374346918	0.00565150250834442	TRFO_02006	actin	3.35593246796459
MSTRG.23246	0.918497081023387	0.000443482167205889	0.00568247595727626	TRFO_40561	hypothetical protein TRFO_40561	3.35312383883065
MSTRG.7240	0.97212214362719	0.000448017090905957	0.00572911365848322	TRFO_20852	UDP-glucose 6-dehydrogenase	3.34870541826844
MSTRG.8078	1.11030196403705	0.000449819017285522	0.00574928440415709	TRFO_22080	hypothetical protein TRFO_22080	3.34696218756741
MSTRG.12736	1.49972443807845	0.000460727999895582	0.0058828416585171	TRFO_28267	hypothetical protein TRFO_28267	3.33655539349807
MSTRG.1986	1.32367934613303	0.00046162315233752	0.00588839776930386	TRFO_42472	hypothetical protein TRFO_42472	3.33571241761603
MSTRG.22030	1.0399260170967	0.000464765523563375	0.00591668929326005	TRFO_39436	hypothetical protein TRFO_39436	3.33276609550911
MSTRG.22065	1.30166577493802	0.000467855293585999	0.00595010599656987	TRFO_11188	alpha-N-acetylglucosaminidase	3.32988845229985
MSTRG.16831	1.25219764788888	0.00046908388421892	0.00596276887779969	TRFO_08161	hypothetical protein TRFO_08161	3.32874948735773
gene-TRFO_41268	1.60928771302028	0.000469935553628765	0.00596792765605297	TRFO_41268	MIZ zinc finger family protein	3.32796169658021
MSTRG.825	2.24747248525099	0.000475149767531685	0.00602790346807664	TRFO_12861	CAMK family protein kinase	3.32316947887899
MSTRG.2802	1.22114651402479	0.000477164686300997	0.00605046712926786	TRFO_03052	AGC family protein kinase	3.32133170480075
MSTRG.15000	1.71542866795544	0.000477609283389064	0.00605310656635814	TRFO_07401	hypothetical protein TRFO_07401	3.32092724032621
MSTRG.3331	1.35908723587811	0.000478088430364766	0.00605618105183987	TRFO_03151	aldehyde oxidase and xanthine dehydrogenase	3.32049176600832
MSTRG.9138|UBC6	1.33629597528957	0.000479607069812837	0.00606453653550912	TRFO_23620	Ubiquitin-conjugating enzyme E2 6	3.31911442365894
MSTRG.19313	1.18326625317376	0.000485183507760055	0.00612786530940561	TRFO_09562	hypothetical protein TRFO_09562	3.31409396998711
MSTRG.15401	1.27016824139253	0.000490307225890491	0.00618952430474481	TRFO_31803	hypothetical protein TRFO_31803	3.30953170630258
MSTRG.16779	2.50656217173563	0.00049132185769102	0.00619927593826901	TRFO_33505	hypothetical protein TRFO_33505	3.30863391475091
MSTRG.2081	1.79749961196999	0.000494220430483162	0.00622664234291311	TRFO_02915	hypothetical protein TRFO_02915	3.30607930534693
MSTRG.23661	1.13122425858917	0.000496476246070781	0.00625051741668727	TRFO_41011	hypothetical protein TRFO_41011	3.30410152551134
MSTRG.2527	1.06083329412406	0.000497743330396669	0.0062587067787255	TRFO_14521	hypothetical protein TRFO_14521	3.30299455067038
MSTRG.8698	1.80544515191794	0.000499133666224863	0.00627310799657472	TRFO_22957	hypothetical protein TRFO_22957	3.30178313627977
MSTRG.10317	1.33486750288377	0.000501966775500857	0.00630252644413803	TRFO_25044	hypothetical protein TRFO_25044	3.29932502726565
MSTRG.526	1.05728253351539	0.000502603004255981	0.00630742132939086	TRFO_41266	Ubiquitin-conjugating enzyme E2 2	3.29877491978663
MSTRG.21754	1.13747974081654	0.000508695930250863	0.00636827604418208	TRFO_39169	hypothetical protein TRFO_39169	3.29354173686572
MSTRG.6268	1.17888393516342	0.000511073116360214	0.00639416823165048	TRFO_04105	hypothetical protein TRFO_04105	3.2915169633482
MSTRG.16415	1.32136116283532	0.000511651472870289	0.00639589324069935	TRFO_33015	hypothetical protein TRFO_33015	3.29102577134926
MSTRG.17408	1.03928232602123	0.000513286156651308	0.00641319614271847	TRFO_08478	hypothetical protein TRFO_08478	3.28964044852128
MSTRG.22951	1.32362243437515	0.000517819882260088	0.00646668624670269	TRFO_11797	hypothetical protein TRFO_11797	3.28582127836992
MSTRG.22285	1.78361509975434	0.00052013306633276	0.00648608213891134	TRFO_39663	hypothetical protein TRFO_39663	3.28388553601679
MSTRG.18949	0.84550950178572	0.000528210565303144	0.00655805949676323	TRFO_09299	hypothetical protein TRFO_09299	3.27719291625487
MSTRG.19230	1.58126392532808	0.000535182836242585	0.00662692979782663	TRFO_36450	hypothetical protein TRFO_36450	3.27149782320111
MSTRG.3420	1.22614031249893	0.000539441586887785	0.0066716154907798	TRFO_15620	CAMK family protein kinase	3.26805557575542
MSTRG.13815	1.19328382666898	0.000547787841016131	0.00676177267013209	TRFO_29554	hypothetical protein TRFO_29554	3.26138761180131
MSTRG.6359|Rps4x	1.01987268994075	0.000550100653328315	0.00678704907270274	TRFO_19562	40S ribosomal protein S4, X isoform	3.25955783925908
MSTRG.8928	1.07299585339504	0.000551848773363031	0.00680533740215171	TRFO_23265	pyruvate:ferredoxin oxidoreductase A	3.25817991845207
MSTRG.3768	1.03185923669765	0.000553482858481342	0.00681891947063563	TRFO_16154	histidinol-phosphate aminotransferase	3.25689582479834
MSTRG.2817	1.74308686613516	0.000555200507365028	0.00683679085572491	TRFO_03076	hypothetical protein TRFO_03076	3.25555014567688
MSTRG.7778	1.17271399182196	0.000555544796387345	0.00683774150591944	TRFO_04537	AGC family protein kinase	3.25528091595004
MSTRG.15426	1.76586359790263	0.000557242710514243	0.00685205121607835	TRFO_07558	r2r3-MYB transcription factor	3.25395560396777
MSTRG.10744	1.24928409803663	0.000559835043915939	0.00687402252244218	TRFO_05549	hypothetical protein TRFO_05549	3.25193991954802
MSTRG.17098|VPS4	1.07432704033173	0.000564609489123341	0.00692268559916027	TRFO_33887	Vacuolar protein sorting-associated protein 4	3.24825182714681
MSTRG.9188	1.94821171337645	0.000568440951607188	0.00695633690348739	TRFO_23703	hypothetical protein TRFO_23703	3.24531464218655
MSTRG.3933	1.02781000771351	0.000570180754614677	0.00697096346651879	TRFO_16267	hypothetical protein TRFO_16267	3.24398744557742
MSTRG.3203	1.95286281628576	0.000574024925227126	0.00701126532000938	TRFO_15411	hypothetical protein TRFO_15411	3.24106924932053
MSTRG.3615	1.51523570464026	0.00057701235916596	0.00704406948958663	TRFO_43236	hypothetical protein TRFO_43236	3.23881488448709
MSTRG.9595	1.02815218661018	0.000577536106349062	0.00704406948958663	TRFO_05155	U1 snRNP-associated protein Usp101	3.23842085940468
MSTRG.12382	1.16188513419832	0.000582339759843021	0.00709252149940113	TRFO_27768	CAMK family protein kinase	3.2348235569795
MSTRG.16064	1.34394608855082	0.000600917474631327	0.00730259954013251	TRFO_32458	major facilitator superfamily transporter	3.22118516655489
MSTRG.6996	1.70277379157832	0.000601495500121195	0.00730497452495385	TRFO_04261	hypothetical protein TRFO_04261	3.22076761733468
MSTRG.18419	0.923216281918482	0.000609688082330627	0.00740095997901678	TRFO_35427	hypothetical protein TRFO_35427	3.21489229411804
MSTRG.7158	1.83746697796478	0.000615388498143874	0.00745954590008585	TRFO_20687	hypothetical protein TRFO_20687	3.21085062514954
MSTRG.10695	1.8716487820092	0.000618188335998553	0.00748285559806097	TRFO_25539	NADP-specific glutamate dehydrogenase	3.2088791934805
MSTRG.17986	1.23969774275827	0.000620495457139539	0.00750120872579861	TRFO_34907	hypothetical protein TRFO_34907	3.20726139377275
MSTRG.12635	0.914787214779378	0.000622048596729442	0.00750120872579861	TRFO_28076	hypothetical protein TRFO_28076	3.20617568529792
MSTRG.16284	1.01617018618465	0.000632775189623397	0.00760191348172153	TRFO_32764	Synaptobrevin family protein	3.19875055735628
MSTRG.22688	1.51949952528659	0.000634512339134544	0.00761920750196222	TRFO_11593	hypothetical protein TRFO_11593	3.19755992791768
MSTRG.12979	1.10224865438362	0.000635675381327442	0.00762959467293195	TRFO_28561	hypothetical protein TRFO_28561	3.19676460776205
MSTRG.9774	1.26953749880754	0.000637763468684441	0.0076489839160029	TRFO_24404	hypothetical protein TRFO_24404	3.19534036092113
MSTRG.11248|TPIP1	1.40723370223016	0.000645963734424888	0.00773133125993995	TRFO_26302	Triosephosphate isomerase, cytosolic	3.18979186340006
MSTRG.8034	1.40347676359268	0.000654294028340654	0.00781277118449118	TRFO_22031	hypothetical protein TRFO_22031	3.18422704343469
MSTRG.11405	1.90657204551424	0.000654619586552383	0.00781301446868418	TRFO_05866	hypothetical protein TRFO_05866	3.18401100452089
MSTRG.14832	0.840400902648476	0.000657340786202724	0.00783453513388079	TRFO_31013	hypothetical protein TRFO_31013	3.18220942009565
MSTRG.11424	0.999881128252921	0.000658835803104257	0.0078486995790005	TRFO_05879	CAMK family protein kinase	3.18122280800241
MSTRG.7914	1.08050807505377	0.000660366728679781	0.00786327842834004	TRFO_21827	hypothetical protein TRFO_21827	3.18021481595857
MSTRG.9484	1.9331409144679	0.00066164603769617	0.00787118968915411	TRFO_24064	Clan CD, family C14, metacaspase-like cysteine peptidase	3.17937428395461
MSTRG.16946	0.920767219984183	0.000665880394395098	0.00790320073106578	TRFO_33714	transporter	3.17660377190933
MSTRG.8725	1.01627678931292	0.000668836495540727	0.00792726070478619	TRFO_23028	hypothetical protein TRFO_23028	3.17468003733412
MSTRG.6797	1.77895207451377	0.000671373058119806	0.00795364260107597	TRFO_20187	hypothetical protein TRFO_20187	3.17303609076848
MSTRG.18921	0.912136621904352	0.000677269967858863	0.00801237913454471	TRFO_36080	hypothetical protein TRFO_36080	3.16923818186056
MSTRG.18927	0.880780647846538	0.000679432850548929	0.0080305449708694	TRFO_36091	hypothetical protein TRFO_36091	3.16785345883893
MSTRG.22249|rab5A	1.11656032840843	0.000680673889717678	0.00804150080787369	TRFO_39586	Ras-related protein Rab-5A	3.16706090837736
MSTRG.20524	0.956468765420047	0.000681593969793085	0.00804865646709998	TRFO_37866	hypothetical protein TRFO_37866	3.16647426052007
MSTRG.1846	1.16071301136439	0.000691365637512374	0.0081527644799421	TRFO_42318	CAMK family protein kinase	3.16029220970773
MSTRG.15270	1.15042952268156	0.000694258984909018	0.00818311430601094	TRFO_31580	hypothetical protein TRFO_31580	3.15847849102148
MSTRG.21505	1.53973050580386	0.00069715611370067	0.00821348074866584	TRFO_38937	AGC family protein kinase	3.15666995973979
MSTRG.21802	1.24280181601282	0.000703878302307655	0.0082888631174693	TRFO_10961	hypothetical protein TRFO_10961	3.15250242211497
MSTRG.18344	1.38232227217212	0.000706681150259154	0.00831804327714234	TRFO_35297	hypothetical protein TRFO_35297	3.15077649273454
MSTRG.14340	1.38557417756392	0.000707360280422716	0.00832221072569024	TRFO_30286	hypothetical protein TRFO_30286	3.15035933026842
MSTRG.10146	1.189152375732	0.000710689270564107	0.00835753606601365	TRFO_24738	CAMK family protein kinase	3.14832024114963
MSTRG.23587	1.43568308551448	0.000714605637960968	0.0083997332127818	TRFO_12308	hypothetical protein TRFO_12308	3.14593356170526
MSTRG.10511	1.13174839266834	0.000716045151189004	0.00841279114988053	TRFO_25238	CK1 family protein kinase	3.14505959180668
MSTRG.21474	1.33048320283377	0.000717278330037913	0.0084234140033489	TRFO_38877	Clan MH, family M20, peptidase T-like metallopeptidase	3.1443122895983
MSTRG.15630	1.18805418395464	0.000723482423260336	0.00848848465531066	TRFO_32092	hypothetical protein TRFO_32092	3.14057201544166
MSTRG.14421	1.5012649870231	0.00072548970573676	0.00850424082260384	TRFO_30475	hypothetical protein TRFO_30475	3.13936874556041
MSTRG.9306	1.73106346756606	0.000725941904009014	0.00850564699521042	TRFO_23761	hypothetical protein TRFO_23761	3.13909813381488
MSTRG.21169|pkbA	1.82526989335177	0.000727377312984852	0.00851708186693165	TRFO_02145	RAC family serine/threonine-protein kinase like protein	3.13824024878467
MSTRG.20397	1.11868291018473	0.000727583221084314	0.00851708186693165	TRFO_37719	phenylalanyl-tRNA synthetase, alpha subunit family protein	3.13811732482917
MSTRG.22922	1.9589327938709	0.000732362754507754	0.00855826658204951	TRFO_40258	hypothetical protein TRFO_40258	3.13527375055694
MSTRG.23056	1.3411150249401	0.000735455340811442	0.00858562720952084	TRFO_40405	hypothetical protein TRFO_40405	3.13344369387869
MSTRG.21049	1.14053429344353	0.000737676049257394	0.00860199962577166	TRFO_10558	hypothetical protein TRFO_10558	3.13213431691333
MSTRG.8853	1.67850606228267	0.000742214612405476	0.00864487547415495	TRFO_04902	hypothetical protein TRFO_04902	3.1294704996981
MSTRG.15754	1.33222281201419	0.000743560120025134	0.00865660874614072	TRFO_01766	ABC transporter	3.12868391115064
MSTRG.6003	1.23044358541561	0.000748055254582901	0.00868918447031617	TRFO_19259	CAMK family protein kinase	3.12606632208984
gene-TRFO_16317	2.28739678897058	0.000748875689856614	0.00869476940409032	TRFO_16317	hypothetical protein TRFO_16317	3.12559026733377
MSTRG.6097	1.0673944651961	0.000750193299799563	0.00870217429459384	TRFO_01051	Cation channel sperm-associated protein 4	3.12482681898171
MSTRG.17732	1.24034791684443	0.000751406621589754	0.00870871091554179	TRFO_34758	hypothetical protein TRFO_34758	3.12412498214032
MSTRG.6696	1.76979900676336	0.000751437147472045	0.00870871091554179	TRFO_20022	hypothetical protein TRFO_20022	3.12410733929213
MSTRG.7858	1.12715063796469	0.000753110321985677	0.00872020685353022	TRFO_21671	casein kinase	3.12314140000096
MSTRG.9176	1.05778863217364	0.000754496569845175	0.00872836271333318	TRFO_23683	CAMK family protein kinase	3.12234273030946
MSTRG.14103	1.557915911365	0.000760418153766714	0.00878351443957003	TRFO_29988	hypothetical protein TRFO_29988	3.11894752359697
MSTRG.2281	1.56843385471204	0.000776485968890658	0.00892627628629086	TRFO_14223	hypothetical protein TRFO_14223	3.10986638757022
MSTRG.10976	0.908838284879287	0.000778619911410635	0.00894679010413988	TRFO_25923	hypothetical protein TRFO_25923	3.1086744943949
MSTRG.15278	1.43502745435326	0.000781214154193477	0.00897257225729349	TRFO_31599	hypothetical protein TRFO_31599	3.10722989667907
MSTRG.10202	1.51750304989502	0.00078219166337722	0.00897977075072655	TRFO_24860	DHHC zinc finger domain containing protein	3.10668681708315
MSTRG.13084	2.08510016293442	0.00078360363348568	0.00899094397439356	TRFO_28769	Myb-like DNA-binding domain containing protein	3.10590355889588
MSTRG.22402	1.07757149998789	0.000787514229319326	0.00902872896766863	TRFO_39793	40S ribosomal protein S20-2	3.10374159035229
MSTRG.8150	1.46697928942569	0.00079434878090496	0.00909080158245324	TRFO_04661	hypothetical protein TRFO_04661	3.09998876663689
MSTRG.3169	1.43053520628144	0.000795207039442749	0.00909326822711963	TRFO_15365	hypothetical protein TRFO_15365	3.0995197840715
MSTRG.10185	0.917639584440167	0.000797684516720967	0.00910879820123998	TRFO_24828	hypothetical protein TRFO_24828	3.09816883764403
MSTRG.12398|Prdx1	1.3353184368404	0.000797700307299716	0.00910879820123998	TRFO_27795	Peroxiredoxin-1	3.09816024064459
MSTRG.2335|sds21	0.983310207464803	0.000800084208843765	0.00913194642470318	TRFO_14289	Serine/threonine-protein phosphatase PP1-2	3.09686430111864
MSTRG.22955	1.15482393747246	0.000804470229978621	0.00917382733081633	TRFO_11805	CLN3 protein	3.09449002265909
MSTRG.21999	0.911128287938743	0.000805484500696378	0.00918130396363668	TRFO_39380	hypothetical protein TRFO_39380	3.09394281195091
MSTRG.5143	1.36686619077849	0.000813569034883788	0.00926108530994213	TRFO_18055	hypothetical protein TRFO_18055	3.08960558938106
MSTRG.20168	1.03741095348713	0.000814825807049756	0.00927126910501369	TRFO_09972	hypothetical protein TRFO_09972	3.08893522453955
MSTRG.9543	1.02943351406383	0.00081715343442892	0.00929362286753212	TRFO_24152	hypothetical protein TRFO_24152	3.08769638964944
MSTRG.740	1.83562804237035	0.000820108659247687	0.00932309137895206	TRFO_12792	Chain A, Methionine Gamma-Lyase	3.08612860251221
MSTRG.20602	0.926604905413362	0.000825227120861266	0.00936049602178524	TRFO_10266	hypothetical protein TRFO_10266	3.08342650749622
MSTRG.395	1.26348076384594	0.000826733782762761	0.00937343293733811	TRFO_12515	hypothetical protein TRFO_12515	3.08263431546563
MSTRG.4123|VHA55	1.27525671242057	0.000831716593211129	0.00942575321062334	TRFO_16593	V-type proton ATPase subunit B	3.08002463401241
MSTRG.9723	1.31110595873741	0.000844972603438805	0.00955782266896073	TRFO_24316	hypothetical protein TRFO_24316	3.07315737195946
MSTRG.3064	1.14760857102062	0.000845610263083319	0.00955782266896073	TRFO_15246	hypothetical protein TRFO_15246	3.07282975468194
MSTRG.8309	1.07675708628737	0.000855434254300712	0.0096475649094064	TRFO_22422	hypothetical protein TRFO_22422	3.06781336320251
MSTRG.11168	1.21982243971066	0.000857561435804575	0.00966729648526329	TRFO_26147	60S ribosomal protein L37a	3.06673475726167
MSTRG.8757	1.62373638714757	0.000859425841575901	0.00968205813131771	TRFO_23087	Myb-like DNA-binding domain containing protein	3.06579159190754
MSTRG.12949	1.32735193193537	0.000859627285359367	0.00968205813131771	TRFO_28495	hypothetical protein TRFO_28495	3.06568980805618
MSTRG.1223	1.51085859274579	0.000861089956027244	0.00969426735455298	TRFO_02730	hypothetical protein TRFO_02730	3.06495147646094
MSTRG.16979	1.05871044710812	0.000862667372196191	0.00970775709696469	TRFO_33785	LysM domain containing protein	3.06415662753662
MSTRG.6877	1.57386372423722	0.000866108267677374	0.00974219585272779	TRFO_20334	hypothetical protein TRFO_20334	3.06242781570106
MSTRG.6437	1.50912618285558	0.000869044058555175	0.00976663605929369	TRFO_19696	AGC family protein kinase	3.06095820525174
MSTRG.577	0.846083976436384	0.000870787069971871	0.00978193057408945	TRFO_12681	hypothetical protein TRFO_12681	3.06008802827766
MSTRG.3745	0.942149384158267	0.000878834317263161	0.00986367266823945	TRFO_16112	Hus1-like protein	3.05609299282227
MSTRG.6808	1.42036071170355	0.000880476393886945	0.00987777219978075	TRFO_20198	microcystin LR degradation protein MlrC	3.0552822832425
MSTRG.6446	1.43425462238384	0.000889559620704669	0.00997093513557804	TRFO_19715	hypothetical protein TRFO_19715	3.05082493900747
MSTRG.23523	0.914664282541918	0.00089108894865299	0.00998370598444867	TRFO_40843	putative U6 snRNA-associated Sm-like protein LSm4	3.05007894244901
MSTRG.4802|HT1	1.17357485013142	0.000892662782588079	0.00999600703179339	TRFO_03589	Serine/threonine-protein kinase HT1	3.04931257170488
MSTRG.1589	0.963673447793069	0.000893345994450207	0.00999600703179339	TRFO_13511	hypothetical protein TRFO_13511	3.04898030552569
MSTRG.12184	0.886724443613253	0.00089335823166061	0.00999600703179339	TRFO_27579	hypothetical protein TRFO_27579	3.04897435652432
MSTRG.15975	1.70656061939734	0.000898388702111649	0.0100479026486502	TRFO_32417	hypothetical protein TRFO_32417	3.04653571827979
MSTRG.19204	1.67610021108923	0.000899027114153473	0.0100506520303245	TRFO_36388	Myb-like DNA-binding domain containing protein	3.04622720999129
MSTRG.2860	2.20657465578731	0.000905150550886914	0.0101146919481693	TRFO_42935	Calmodulin-like protein	3.04327917993113
MSTRG.11452	1.25123300909727	0.000911230782371041	0.0101737545832887	TRFO_26541	hypothetical protein TRFO_26541	3.04037161773923
MSTRG.22201	0.964057240879686	0.000923429408397135	0.0102893025770943	TRFO_11259	hypothetical protein TRFO_11259	3.03459629861613
MSTRG.19651	1.18329386856982	0.000925692776289241	0.0103082473970339	TRFO_02050	hypothetical protein TRFO_02050	3.033533125306
MSTRG.11927	1.33731048865311	0.000934095396569936	0.0103837499989522	TRFO_27273	hypothetical protein TRFO_27273	3.02960876821502
MSTRG.14470	1.07943260931876	0.000934570740843277	0.0103845249723649	TRFO_30574	hypothetical protein TRFO_30574	3.02938781981205
MSTRG.15727	1.69873861258838	0.000940686610153775	0.0104343665106355	TRFO_01729	hypothetical protein TRFO_01729	3.0265550377309
MSTRG.13479	1.12593713721835	0.000944632575470382	0.0104735983389421	TRFO_06652	hypothetical protein TRFO_06652	3.02473708194046
MSTRG.943	1.81905584854424	0.000949992889480867	0.0105170113091987	TRFO_13008	Myb-like DNA-binding domain containing protein	3.02227964531197
MSTRG.3491	1.1710617661888	0.000950469899790141	0.0105170113091987	TRFO_15731	hypothetical protein TRFO_15731	3.02206163215155
MSTRG.4659	0.930534602253777	0.000951037353539452	0.010517281765859	TRFO_17342	CAMK family protein kinase	3.0218024251052
MSTRG.20748	1.00737669734298	0.000961249154123948	0.0106073015494514	TRFO_10324	hypothetical protein TRFO_10324	3.01716402935901
MSTRG.16399	0.809069487182514	0.000966603173416268	0.0106617870929039	TRFO_32981	hypothetical protein TRFO_32981	3.01475178337993
MSTRG.2191|adh1	1.57823593083814	0.000972737387961641	0.010720210877833	TRFO_14145	NADPH-dependent butanol dehydrogenase	3.01200439133807
MSTRG.23396	1.64222695769195	0.000975999698913381	0.010743972715331	TRFO_12137	hypothetical protein TRFO_12137	3.010550316309
MSTRG.22647	1.34358958114229	0.000979166818809388	0.010763478022801	TRFO_02459	hypothetical protein TRFO_02459	3.00914331195928
MSTRG.2750	1.45702864598391	0.000979458137418864	0.010763478022801	TRFO_02968	hypothetical protein TRFO_02968	3.00901412125833
MSTRG.7111	0.96026211926366	0.000982262604211687	0.0107834069169912	TRFO_20588	hypothetical protein TRFO_20588	3.0077723896941
MSTRG.11785	1.17007299321627	0.000992841979381111	0.010885544973934	TRFO_27001	hypothetical protein TRFO_27001	3.00311986826584
MSTRG.15018	1.01246126962848	0.000994623002047463	0.0108957396129299	TRFO_07428	hypothetical protein TRFO_07428	3.00234150132059
MSTRG.2494	1.05030241224738	0.000998607247509089	0.010925360745077	TRFO_42729	Clan SC, family S9, unassigned serine peptidase	3.00060528632639
MSTRG.10086|SUB2	0.965591289203753	0.00100078807716994	0.0109311351076747	TRFO_05322	ATP-dependent RNA helicase SUB2	2.99965787722566
MSTRG.4464	1.41196143137907	0.00100112563515125	0.0109311351076747	TRFO_17024	DNA-binding protein eta2	2.99951141779627
MSTRG.20620	1.05938640948567	0.00100126994365443	0.0109311351076747	TRFO_10286	hypothetical protein TRFO_10286	2.99944882038805
MSTRG.15973	1.47446105688382	0.00100237400994505	0.0109385238826101	TRFO_32414	hypothetical protein TRFO_32414	2.99897020247259
MSTRG.6690	1.42126054194234	0.00101771821167946	0.0110823496117422	TRFO_20009	hypothetical protein TRFO_20009	2.99237245387885
MSTRG.19003	1.06144495789128	0.00103119152078167	0.0112147553625878	TRFO_09379	NAC domain containing protein	2.98666066672997
MSTRG.23638	1.59097088058104	0.00103467267300407	0.0112429137417758	TRFO_40973	CBL-interacting protein kinase 18	2.98519702102048
MSTRG.2347	1.13192820989708	0.00103781332348642	0.0112628481960898	TRFO_42663	hypothetical protein TRFO_42663	2.98388075811643
MSTRG.12053	0.967739710872724	0.00104135113502847	0.0112916689571639	TRFO_27370	yhhn family protein	2.98240280527123
MSTRG.1414	1.14602054078006	0.00105618157519816	0.0114379460688021	TRFO_13340	Ser/Thr protein phosphatase	2.97626141293119
MSTRG.16246	1.5532033533289	0.00105763786191414	0.01144304968371	TRFO_07886	hypothetical protein TRFO_07886	2.97566301046239
MSTRG.8633	0.994897690510141	0.00105799377373312	0.01144304968371	TRFO_22849	hypothetical protein TRFO_22849	2.97551688810547
MSTRG.19041	0.917512718136133	0.00106115917690066	0.0114685839578537	TRFO_36209	hypothetical protein TRFO_36209	2.97421946580222
MSTRG.5732	1.04737900792902	0.00106207901033252	0.0114685839578537	TRFO_03917	hypothetical protein TRFO_03917	2.973843173956
MSTRG.4390	1.29845893959706	0.00106477562950125	0.011487282297034	TRFO_03530	hypothetical protein TRFO_03530	2.97274189751671
MSTRG.3670	1.3469637464482	0.00106952198681902	0.011533627794673	TRFO_16021	hypothetical protein TRFO_16021	2.97081028294283
gene-TRFO_09953	2.02411840606054	0.001070645553721	0.0115408828719205	TRFO_09953	CAMK family protein kinase	2.97035428224086
MSTRG.16884	1.13824674764408	0.00107157920726011	0.0115419975971783	TRFO_33584	PQ loop repeat family protein	2.96997572195801
MSTRG.12786	1.86798471350467	0.00107165064991574	0.0115419975971783	TRFO_28359	hypothetical protein TRFO_28359	2.96994676831963
MSTRG.8428	1.08646521488854	0.00107269828363808	0.0115484225228842	TRFO_22647	hypothetical protein TRFO_22647	2.96952241426629
MSTRG.519	1.49996485450525	0.00108287652889006	0.0116335384037409	TRFO_41257	hypothetical protein TRFO_41257	2.96542105942148
MSTRG.1856	1.44181436829351	0.00108448652040055	0.0116459477385799	TRFO_13838	hypothetical protein TRFO_13838	2.96477584166919
MSTRG.19957|RPL12	1.02758623857945	0.00109029730526854	0.0116789545239247	TRFO_37223	60S ribosomal protein L12	2.96245506129622
MSTRG.5226	0.882746741523571	0.00109102271510499	0.011681837109746	TRFO_18152	Sec1 family protein	2.96216620730161
MSTRG.12824	1.59913039874909	0.00109218972665856	0.0116894436422182	TRFO_28408	N-acetyl-beta-hexosaminidase	2.96170191283662
MSTRG.5000	1.88120960017748	0.00109271823938764	0.0116902129739085	TRFO_17771	hypothetical protein TRFO_17771	2.96149180772474
MSTRG.2502	1.02666106083477	0.00109351056687577	0.0116938028498691	TRFO_14494	hypothetical protein TRFO_14494	2.96117701590603
MSTRG.4050	0.872481264919327	0.00109741407734925	0.0117306462606339	TRFO_16484	SnoRNA binding domain containing protein	2.95962947308482
MSTRG.7216	1.02580313774631	0.00110309207546306	0.0117864191251793	TRFO_20819	IBR domain containing protein	2.9573882353417
gene-TRFO_29475	1.35609150526306	0.00110905977493045	0.0118362614487575	TRFO_29475	Na+-driven multidrug efflux pump	2.95504504607549
MSTRG.14930	1.07963090130766	0.00111240981817934	0.0118562879913444	TRFO_31202	XYPPX repeat family protein	2.95373518668823
gene-TRFO_40135	1.7533929281913	0.00111848379414315	0.0119061553487978	TRFO_40135	hypothetical protein TRFO_40135	2.95137030407088
MSTRG.19436	0.838849899282662	0.00112325336118496	0.0119469918154118	TRFO_36739	hypothetical protein TRFO_36739	2.94952227316503
MSTRG.14102	1.53060436475697	0.0011275573354973	0.0119828125139337	TRFO_29987	hypothetical protein TRFO_29987	2.94786136531963
gene-TRFO_18231	2.02366716933416	0.001130592068381	0.0120100778185153	TRFO_18231	hypothetical protein TRFO_18231	2.94669406563908
MSTRG.8228	0.928150252382162	0.00113130743413825	0.0120126925016066	TRFO_22259	UBA/TS-N domain containing protein	2.94641935899457
MSTRG.16367	1.12430261169991	0.00113400299073819	0.0120363227885109	TRFO_32916	hypothetical protein TRFO_32916	2.94538580006447
MSTRG.10224	1.02578442441335	0.00115463224052798	0.0122349917176145	TRFO_24897	hypothetical protein TRFO_24897	2.93755631996409
MSTRG.4874	0.993098975117893	0.00115642726841143	0.0122394629786625	TRFO_17569	Ser/Thr protein phosphatase	2.93688167627067
MSTRG.17083	1.24570296192836	0.00115648845534879	0.0122394629786625	TRFO_33870	Succinyl-CoA ligase	2.93685869821834
MSTRG.4594	1.18226793539462	0.00116121196625806	0.012284375019906	TRFO_17242	CAMK family protein kinase	2.93508849742436
MSTRG.16918	0.85629802337201	0.00116243863116943	0.0122843798130449	TRFO_33648	hypothetical protein TRFO_33648	2.93462996561908
MSTRG.13251	0.855487551404936	0.00116307202282566	0.0122843798130449	TRFO_06614	hypothetical protein TRFO_06614	2.93439339090589
MSTRG.21506	2.03060188023169	0.00116313177871259	0.0122843798130449	TRFO_38938	CAMK family protein kinase	2.93437107845679
MSTRG.7394	1.12899038647268	0.00116450602941882	0.0122938222099592	TRFO_04413	hypothetical protein TRFO_04413	2.93385825849337
MSTRG.547	1.18210994279226	0.00116859150141751	0.0123208464028625	TRFO_12643	hypothetical protein TRFO_12643	2.93233727642118
MSTRG.10795	1.18592634640203	0.00116899089537725	0.0123208464028625	TRFO_05633	putative phospholipid-transporting ATPase	2.93218887130421
MSTRG.11237	1.19621043941269	0.00117281746766973	0.0123560905307871	TRFO_26265	CAMK family protein kinase	2.93076957437409
gene-TRFO_40639	1.66765854069459	0.00117387720636373	0.0123606570921451	TRFO_40639	hypothetical protein TRFO_40639	2.93037733016487
MSTRG.5740	0.993436698719568	0.00118735283441533	0.0124579589810929	TRFO_03935	hypothetical protein TRFO_03935	2.92542020668164
MSTRG.6804|NEK3	0.781812349812638	0.00119440244151937	0.0125201706970446	TRFO_20195	Serine/threonine-protein kinase Nek3	2.92284931752574
MSTRG.15753	1.54029955482996	0.00119572740729949	0.0125201706970446	TRFO_01764	ABC transporter family protein	2.9223678161661
MSTRG.15193|ubc15	1.05245336732153	0.00120113855527743	0.0125619961999676	TRFO_07457	Ubiquitin-conjugating enzyme E2 15	2.92040689241252
MSTRG.5922	1.06970427329256	0.00120449363602965	0.0125913603821948	TRFO_19125	calcium-translocating P-type ATPase, PMCA-type family protein	2.91919549026465
MSTRG.18315	1.02231668536812	0.00120640681921265	0.0126062126443523	TRFO_08983	CMGC family protein kinase	2.91850621661849
MSTRG.14565	1.42583828384927	0.00121716169418398	0.0127030397606213	TRFO_30629	hypothetical protein TRFO_30629	2.9146517239661
gene-TRFO_15586	1.84115473783755	0.00121849913399257	0.012706638016026	TRFO_15586	hypothetical protein TRFO_15586	2.9141747751394
MSTRG.5258	1.33614805684216	0.00121986752246551	0.0127142650871901	TRFO_03675	hypothetical protein TRFO_03675	2.91368733111722
MSTRG.21896	0.872128203725933	0.00122110071108746	0.0127182259172295	TRFO_39313	hypothetical protein TRFO_39313	2.91324851585378
MSTRG.13659	1.06144825704841	0.00122180177167954	0.0127203526461032	TRFO_29379	Ras-related protein RABA5a	2.91299924945275
MSTRG.18931	1.16891626502631	0.00122352965459178	0.0127249464896257	TRFO_36103	neuramidase	2.91238550022351
MSTRG.21357	1.32608704058217	0.00122474658247654	0.0127303033934153	TRFO_38741	hypothetical protein TRFO_38741	2.91195376372193
MSTRG.6392	1.19566811785246	0.0012284609325327	0.0127578561968476	TRFO_19630	hypothetical protein TRFO_19630	2.91063865038069
MSTRG.8521|UCHL3	0.848491454552525	0.00123111474181817	0.0127719514300918	TRFO_04835	Ubiquitin carboxyl-terminal hydrolase isozyme L3	2.90970146825779
MSTRG.14054	0.973470916742621	0.00123249040143464	0.0127796625221256	TRFO_29891	hypothetical protein TRFO_29891	2.90921645429836
MSTRG.6798	1.37315069736304	0.00123544599646372	0.0128023320043113	TRFO_20190	CBL-interacting protein kinase 10	2.90817623362928
MSTRG.936	1.58520723908557	0.0012437172397008	0.0128648101226587	TRFO_12992	CAMK family protein kinase	2.90527834568706
MSTRG.10945	1.23166972535116	0.00125162374815252	0.0129361403215392	TRFO_25865	actin	2.90252620519846
MSTRG.10140	1.15870597949806	0.00125372794439754	0.012947434088149	TRFO_24731	hypothetical protein TRFO_24731	2.90179669401994
MSTRG.23126	1.00973065988831	0.00125800058375272	0.0129773441616347	TRFO_40456	hypothetical protein TRFO_40456	2.9003191573641
MSTRG.20901	1.23703905034026	0.00125814492438488	0.0129773441616347	TRFO_10448	hypothetical protein TRFO_10448	2.90026933008668
MSTRG.9195	0.91811952428404	0.00126055310670375	0.0129969472753615	TRFO_23711	hypothetical protein TRFO_23711	2.89943885291293
MSTRG.7211	0.914771929961388	0.00127290938666804	0.0131137839871584	TRFO_20812	hypothetical protein TRFO_20812	2.89520251093449
MSTRG.8178	0.861975490737506	0.00129207212575877	0.01327381159372	TRFO_04725	hypothetical protein TRFO_04725	2.88871324257565
MSTRG.6761	0.838918955535663	0.00130300355026556	0.0133807436383267	TRFO_20129	hypothetical protein TRFO_20129	2.88505440097303
MSTRG.23111	1.20199707411171	0.00131157960421155	0.0134574509662234	TRFO_40429	hypothetical protein TRFO_40429	2.88220534546962
MSTRG.20025	0.830876403074644	0.0013125758783899	0.0134574509662234	TRFO_09907	hypothetical protein TRFO_09907	2.88187558116886
MSTRG.3841	0.8186607650545	0.00131425628474867	0.0134651206030975	TRFO_03286	Adenylate and Guanylate cyclase catalytic domain containing protein	2.88131993751658
MSTRG.11893	0.905502340589682	0.00131437585981566	0.0134651206030975	TRFO_27201	hypothetical protein TRFO_27201	2.88128042587026
MSTRG.8622	1.20805989795656	0.00131622728602591	0.0134786938998197	TRFO_22831	hypothetical protein TRFO_22831	2.88066911030881
MSTRG.3344	1.9602717510072	0.00131725591475305	0.0134838339358628	TRFO_03171	CAMK family protein kinase	2.88032984267824
MSTRG.15115	0.901640837895579	0.00131902573801818	0.0134965539244618	TRFO_31397	ABC transporter family protein	2.87974673002588
MSTRG.16577	1.10717081273473	0.00132507186392925	0.0135475897717463	TRFO_33208	hypothetical protein TRFO_33208	2.87776056756749
MSTRG.6788	1.14120894753173	0.0013263391076005	0.0135551327320081	TRFO_20172	CMGC family protein kinase	2.8773454248518
MSTRG.3547	1.081917132083	0.0013303288159474	0.013590482049908	TRFO_15805	CAMK family protein kinase	2.87604100166311
MSTRG.19626	0.966875512891797	0.00133714297616023	0.013638325630549	TRFO_01992	hypothetical protein TRFO_01992	2.87382215262016
MSTRG.18027	1.51915425092352	0.00133867210546175	0.0136484844969837	TRFO_34981	hypothetical protein TRFO_34981	2.87332578611515
MSTRG.13078	0.959120492653946	0.0013410963442745	0.0136677577666288	TRFO_28760	hypothetical protein TRFO_28760	2.87254002134021
MSTRG.8788	1.20475715853541	0.00134270739342956	0.0136787313884561	TRFO_23151	oxidoreductase, FAD/FMN-binding family protein	2.87201861969498
MSTRG.12343	1.24413067343855	0.00135268755251951	0.013753039726788	TRFO_27688	hypothetical protein TRFO_27688	2.86880250634914
MSTRG.680	0.811435781449197	0.00135405786938736	0.0137615067543413	TRFO_12765	hypothetical protein TRFO_12765	2.86836277448504
MSTRG.4384	0.81183160335281	0.00137702543674669	0.0139672061038637	TRFO_03507	hypothetical protein TRFO_03507	2.86105803727634
MSTRG.16584	0.936790825803443	0.0013806513700588	0.0139873588147509	TRFO_33209	hypothetical protein TRFO_33209	2.85991597180095
MSTRG.13122	1.14523451414722	0.00138382320411585	0.0140129648368708	TRFO_01454	hypothetical protein TRFO_01454	2.85891939136876
MSTRG.13057	1.04766887689836	0.00138578025650263	0.0140171317055408	TRFO_28728	Clan CA, family C54	2.85830563044166
MSTRG.15707|LGMN	1.14157665995085	0.00139381091235443	0.0140872298330777	TRFO_01702	Legumain	2.85579613964625
gene-TRFO_20270	1.44605032717553	0.00139710977022995	0.0141088605182618	TRFO_20270	hypothetical protein TRFO_20270	2.85476947024066
MSTRG.13059	1.8232522595121	0.00139760440116839	0.0141088605182618	TRFO_28731	hypothetical protein TRFO_28731	2.8546157403948
MSTRG.21810	1.07783546537233	0.00140194359981615	0.0141470863614084	TRFO_10971	ribosomal protein L18ae	2.85326945768271
MSTRG.17018	1.35234259732085	0.0014185672367134	0.0143091961493695	TRFO_08259	hypothetical protein TRFO_08259	2.84815007485468
MSTRG.4345	1.24973326994674	0.0014210658105098	0.0143280086510713	TRFO_03449	40S ribosomal protein S29A	2.84738580913837
MSTRG.7877	1.46263950343299	0.00142155157898993	0.0143280086510713	TRFO_21709	hypothetical protein TRFO_21709	2.84723737792618
MSTRG.1154	0.842217900070163	0.00142241471689125	0.014331066181477	TRFO_41807	hypothetical protein TRFO_41807	2.8469737629602
MSTRG.21014|YPT6	0.952800822877598	0.00142727430152241	0.0143743703356708	TRFO_10508	GTP-binding protein YPT6	2.84549255373222
MSTRG.17910	0.846768399330573	0.00143533636811373	0.0144385250923692	TRFO_08727	hypothetical protein TRFO_08727	2.84304631098766
MSTRG.16390	1.14055912599539	0.00144375148287077	0.0145117713831859	TRFO_32964	hypothetical protein TRFO_32964	2.84050755670161
MSTRG.14110	1.18688779910449	0.00144872399259679	0.0145503267691135	TRFO_29997	hypothetical protein TRFO_29997	2.83901434738596
MSTRG.21618	2.0227108414227	0.00145049170320059	0.0145611189946464	TRFO_39031	Myb-like DNA-binding domain containing protein	2.83848475101472
MSTRG.8369	1.16317109027092	0.00146240393345987	0.0146474973006675	TRFO_22531	Vacuolar protein sorting-associated protein 21	2.8349326534773
MSTRG.11412	1.29981854292449	0.00148551866277032	0.0148441699006959	TRFO_05836	hypothetical protein TRFO_05836	2.82812188772618
MSTRG.15747	1.96903710138064	0.00148617478889138	0.0148449320212283	TRFO_01789	NADP-reducing hydrogenase subunit HndC	2.82793011023428
MSTRG.17946	1.08713732186731	0.00149704091570269	0.0149361458097907	TRFO_34833	hypothetical protein TRFO_34833	2.82476632976979
MSTRG.8253	0.816185727298017	0.00149902028240209	0.0149499097194296	TRFO_22281	hypothetical protein TRFO_22281	2.82419249091709
MSTRG.9419	1.00429012915486	0.00150648426028748	0.0150068107189182	TRFO_23963	Casein kinase I isoform delta-B	2.82203540146557
MSTRG.2249|sds21	1.35168340959923	0.00150833493346697	0.0150194020348845	TRFO_14200	Serine/threonine-protein phosphatase PP1-2	2.82150221045214
MSTRG.14213	0.807357245910053	0.00150928841986561	0.0150230532025581	TRFO_30200	hypothetical protein TRFO_30200	2.82122776010046
MSTRG.10803	1.23760130265	0.00151894562722267	0.0151087535178014	TRFO_25582	hypothetical protein TRFO_25582	2.8184577720357
MSTRG.2505	0.82583184303142	0.00151907861235189	0.0151087535178014	TRFO_14496	putative phospholipid-transporting ATPase IA	2.81841975080659
MSTRG.3854	0.837818047898445	0.00152491389858033	0.0151498667568218	TRFO_03303	hypothetical protein TRFO_03303	2.816754677253
gene-TRFO_34083	1.67147080176639	0.00152498756424866	0.0151498667568218	TRFO_34083	hypothetical protein TRFO_34083	2.81673369782553
MSTRG.1720	1.05809637910539	0.00152686053065042	0.0151567105254678	TRFO_13693	CK1 family protein kinase	2.81620063127051
MSTRG.2226	0.882727198179874	0.00153546667496267	0.0152244315823854	TRFO_42579	hypothetical protein TRFO_42579	2.8137596048392
MSTRG.8867	1.01401690666609	0.00153722736315625	0.0152359882788088	TRFO_04917	hypothetical protein TRFO_04917	2.81326189355325
MSTRG.10733	1.34067798498687	0.00155088220736598	0.0153534939639506	TRFO_05524	hypothetical protein TRFO_05524	2.8094211864763
MSTRG.21167	1.11005234373445	0.0015534343031076	0.0153550083373967	TRFO_02143	hypothetical protein TRFO_02143	2.80870710893695
MSTRG.7562	1.50752635681686	0.00155428911520463	0.0153575282278479	TRFO_21282	hypothetical protein TRFO_21282	2.8084681943772
MSTRG.16100	0.936570767301954	0.0015701593161767	0.0154844563379968	TRFO_32534	hypothetical protein TRFO_32534	2.80405627967605
MSTRG.4931	2.00535477454959	0.00157215316502746	0.0154921836712348	TRFO_17628	hypothetical protein TRFO_17628	2.80350514564655
MSTRG.11935	0.912569798916701	0.00157460475485653	0.0155103718080346	TRFO_27282	ENTH domain containing protein	2.80282844144675
MSTRG.9193	1.71523225134418	0.00158188647814729	0.0155761060488649	TRFO_23707	hypothetical protein TRFO_23707	2.80082468625124
MSTRG.9665	1.00751404092924	0.0015833020714562	0.015584050877105	TRFO_24211	NEDD8-conjugating enzyme Ubc12	2.80043622003886
MSTRG.22271	1.56394616313012	0.00158516478329882	0.0155901116554479	TRFO_39626	hypothetical protein TRFO_39626	2.79992558470328
MSTRG.17555	0.997725503872264	0.0015857447267992	0.0155901116554479	TRFO_34546	hypothetical protein TRFO_34546	2.79976672412146
MSTRG.21685	0.989744269673794	0.00159136472784087	0.0156333570212794	TRFO_10937	hypothetical protein TRFO_10937	2.79823027218536
MSTRG.16336	1.20899598856221	0.00159228540738866	0.0156364015015563	TRFO_32876	PX domain containing protein	2.79797908499998
MSTRG.453	1.36442452600984	0.00159732413560175	0.0156789803189545	TRFO_12538	hypothetical protein TRFO_12538	2.79660694609106
MSTRG.22543	0.854798491671146	0.00159784616429641	0.0156789803189545	TRFO_02307	hypothetical protein TRFO_02307	2.79646503554344
MSTRG.1961	1.45029802443252	0.00160120868186373	0.0157059553503423	TRFO_14007	hypothetical protein TRFO_14007	2.79555206378596
MSTRG.10301	1.21544838564871	0.00160223959363244	0.0157098326622721	TRFO_25020	hypothetical protein TRFO_25020	2.79527254042898
MSTRG.22892	1.07077349710027	0.00160477067298805	0.0157228220433093	TRFO_11774	hypothetical protein TRFO_11774	2.79458702093622
MSTRG.5611|psk1	1.15329673563929	0.00161337928462315	0.0157890378691274	TRFO_18727	Serine/threonine-protein kinase psk1	2.79226352358719
MSTRG.17304	1.61233602034341	0.00161701363953497	0.0158125157317551	TRFO_34185	hypothetical protein TRFO_34185	2.7912863167975
MSTRG.4300	0.912441261995193	0.00162966212430667	0.0159058254076916	TRFO_16877	hypothetical protein TRFO_16877	2.78790242796388
MSTRG.1948	1.12685711027747	0.00163403624193766	0.0159363664113699	TRFO_13986	hypothetical protein TRFO_13986	2.78673831530728
MSTRG.18366	0.962915778239992	0.00163908974813169	0.0159795646008832	TRFO_35342	hypothetical protein TRFO_35342	2.78539726604436
MSTRG.3973	1.10700936404445	0.00164504586731952	0.0160315261702501	TRFO_16353	acetylhydrolase	2.78382198850668
MSTRG.15650	1.08186227487037	0.00164703070951906	0.0160447614894967	TRFO_32129	Nascent polypeptide-associated complex subunit alpha	2.78329830316763
MSTRG.8192	1.55340180282312	0.00165019401602239	0.016069462534876	TRFO_22208	hypothetical protein TRFO_22208	2.78246499206826
MSTRG.12900	0.798586345071756	0.00165341848565855	0.0160947401716138	TRFO_06495	hypothetical protein TRFO_06495	2.78161721115326
MSTRG.23507	0.985834959595379	0.00165711896826621	0.0161185040678508	TRFO_12242	hypothetical protein TRFO_12242	2.78064631149205
MSTRG.4735	0.978706202215876	0.00165952722344508	0.0161296721516391	TRFO_17472	hypothetical protein TRFO_17472	2.78001561888358
MSTRG.13965	1.18117366301401	0.00166085737033578	0.0161303526320054	TRFO_29856	hypothetical protein TRFO_29856	2.77966766191092
MSTRG.6249	0.908019793227172	0.00166747735579442	0.0161823683797168	TRFO_04076	hypothetical protein TRFO_04076	2.77794005505477
MSTRG.12539	1.73539188814333	0.0016722062060183	0.0162098262325917	TRFO_28034	hypothetical protein TRFO_28034	2.77671016911349
MSTRG.13885	1.30071705026366	0.00167552193282213	0.0162358202127855	TRFO_29679	hypothetical protein TRFO_29679	2.77584988281452
MSTRG.13923	1.32887758338873	0.00168924790705747	0.0163564431424275	TRFO_29758	hydrogenase large subunit domain-containing protein	2.77230661048436
MSTRG.17705	0.921501533729841	0.00169434167970403	0.0163991920791188	TRFO_34708	SKIP/SNW domain containing protein	2.7709990056659
MSTRG.4857	1.49501244111167	0.00170839439758009	0.016504379234886	TRFO_17538	dnaK protein	2.76741186144566
MSTRG.19512	1.44814148622099	0.0017093309290746	0.0165071977047299	TRFO_36778	hypothetical protein TRFO_36778	2.7671738490652
MSTRG.20487	1.06625156948817	0.00171240084726745	0.0165306086315589	TRFO_10212	xylulokinase	2.76639456595599
MSTRG.1464	1.34122872162015	0.00171856219702926	0.0165819791866186	TRFO_42000	DEAD/DEAH box helicase family protein	2.76483474555306
MSTRG.22260	1.51222906617892	0.00171901772435787	0.0165819791866186	TRFO_39603	hypothetical protein TRFO_39603	2.76471964538908
MSTRG.7297	1.10187887592664	0.0017242260189758	0.0166196951475149	TRFO_20945	hypothetical protein TRFO_20945	2.76340580558777
MSTRG.7993	0.95453393819373	0.00173017195408209	0.0166625580159498	TRFO_21952	hypothetical protein TRFO_21952	2.76191073213255
MSTRG.17995	0.880792425943706	0.00173062543511623	0.0166625580159498	TRFO_34922	hypothetical protein TRFO_34922	2.76179691771942
MSTRG.13817	1.39620633713719	0.00173876980228739	0.0167184230859727	TRFO_29558	hypothetical protein TRFO_29558	2.75975791093222
MSTRG.770|ytsJ	0.931476402104339	0.00173903990773584	0.0167184230859727	TRFO_12849	putative NAD-dependent malic enzyme 4	2.75969045163122
MSTRG.13740	1.25825305971204	0.00174159495029664	0.0167367013222764	TRFO_06756	hypothetical protein TRFO_06756	2.75905284318922
MSTRG.9212	1.12141990778507	0.00174583505521157	0.0167648624337852	TRFO_05009	hypothetical protein TRFO_05009	2.75799679041012
MSTRG.3177	1.38368318834817	0.00174829853856007	0.0167822238041532	TRFO_15382	r2r3-MYB transcription factor	2.75738440546658
MSTRG.13031	1.77047340726986	0.00175081090260427	0.0167944883387792	TRFO_28653	hypothetical protein TRFO_28653	2.75676075762316
MSTRG.3189	0.977725235584717	0.00175360083251243	0.0168142078326408	TRFO_43120	hypothetical protein TRFO_43120	2.75606925701674
MSTRG.22862	1.08232816637374	0.00176115700077166	0.0168736589236023	TRFO_11709	MOB kinase activator-like 1 A	2.75420192652591
MSTRG.4357	1.07916233008078	0.00176206086504273	0.0168736589236023	TRFO_03467	hypothetical protein TRFO_03467	2.75397909428058
MSTRG.7319	1.41863299955682	0.00176243755953723	0.0168736589236023	TRFO_20981	hypothetical protein TRFO_20981	2.75388626045219
MSTRG.10354	1.17645812136656	0.00177808742457701	0.01699806428551	TRFO_25096	Ras-related protein RABF2a	2.75004688955368
gene-TRFO_01593	1.91045021646486	0.00178729171633171	0.0170733041902269	TRFO_01593	cardiac ankyrin repeat protein	2.74780455748118
MSTRG.15452	0.991757484267721	0.00179591473166836	0.0171301091823553	TRFO_07594	hypothetical protein TRFO_07594	2.74571428707017
MSTRG.11484	1.07739114423444	0.00180700180752362	0.017211701948124	TRFO_26592	MBOAT family protein	2.74304141301896
MSTRG.1891	1.16559783423704	0.00182050286802292	0.0173194700573225	TRFO_13880	PHD-finger family protein	2.73980863254133
MSTRG.16145	1.36203756037696	0.00182146565769687	0.0173221925344345	TRFO_32620	hypothetical protein TRFO_32620	2.73957901262593
MSTRG.13687	1.31486226083538	0.0018234617656564	0.0173283016564846	TRFO_29438	hypothetical protein TRFO_29438	2.73910333854078
MSTRG.14865	1.8882854439897	0.00183937618975783	0.0174665689295216	TRFO_31067	hypothetical protein TRFO_31067	2.73532943964291
MSTRG.21800	1.42060491725549	0.00184233507187906	0.0174881795236099	TRFO_10958	hypothetical protein TRFO_10958	2.73463138030952
MSTRG.18518	1.36482606405007	0.00184874385398158	0.0175425097871691	TRFO_35495	hypothetical protein TRFO_35495	2.73312325677399
MSTRG.13955|abcB4	1.79587622223172	0.00186071056192285	0.0176429818873285	TRFO_29821	ABC transporter B family member 4	2.73032117718403
MSTRG.2314	0.979688305752695	0.00186379768086833	0.0176657106360274	TRFO_14279	hypothetical protein TRFO_14279	2.72960123299669
MSTRG.7478	0.830185441925808	0.00186704286524852	0.0176833756541721	TRFO_21141	hypothetical protein TRFO_21141	2.72884571101332
MSTRG.17949	0.861330405915881	0.00187788667148164	0.0177729303795199	TRFO_34850	hypothetical protein TRFO_34850	2.72633062050189
MSTRG.6900	0.933521203762862	0.00188024895212446	0.0177835882359319	TRFO_20365	hypothetical protein TRFO_20365	2.72578464468529
MSTRG.20323	1.02885417741662	0.00188340925202403	0.0178054506133926	TRFO_10080	CAMK family protein kinase	2.72505530049107
MSTRG.7910	1.13591526268707	0.00188724677707863	0.0178315671713756	TRFO_21817	Malate dehydrogenase	2.72417130761665
MSTRG.5760	0.963896742153998	0.00188756482303144	0.0178315671713756	TRFO_18841	Myb-like DNA-binding domain containing protein	2.72409812483708
MSTRG.15618	0.981475422557162	0.00189018282595133	0.0178497124777499	TRFO_32078	hypothetical protein TRFO_32078	2.72349618711684
MSTRG.19932	1.34912691419083	0.00189717027559382	0.0179090915285684	TRFO_37187	hypothetical protein TRFO_37187	2.72189368838803
MSTRG.4440	1.23108406732579	0.00190126826761989	0.0179279443533469	TRFO_16981	AGC family protein kinase	2.72095660016398
gene-TRFO_31507	1.14890893083664	0.00191146569942506	0.0180042065382565	TRFO_31507	hypothetical protein TRFO_31507	2.71863349083568
MSTRG.6354	0.873363718221139	0.0019156443936275	0.0180369297981823	TRFO_19551	hypothetical protein TRFO_19551	2.71768510706269
MSTRG.2950	1.75954758269278	0.00191710880429341	0.0180440818009984	TRFO_42996	hypothetical protein TRFO_42996	2.71735323831479
MSTRG.5981	1.79919303984061	0.00192563768749635	0.0181006151796845	TRFO_19222	hypothetical protein TRFO_19222	2.71542542288283
MSTRG.8503	1.04277844974261	0.00192825616808779	0.0181024151665623	TRFO_04801	CAMK family protein kinase	2.71483527074609
MSTRG.12819	1.12856382971792	0.00193738163110837	0.0181680978527492	TRFO_28402	hypothetical protein TRFO_28402	2.71278482225486
MSTRG.17352	1.06601991904476	0.00194078267751551	0.0181800136579124	TRFO_34264	hypothetical protein TRFO_34264	2.71202309276202
MSTRG.1130	0.775188470908121	0.00194351593480268	0.0181989581005426	TRFO_13183	hypothetical protein TRFO_13183	2.71141189425654
MSTRG.4647	0.864645469754832	0.00194818407971659	0.0182356919799272	TRFO_17323	hypothetical protein TRFO_17323	2.71037000996864
MSTRG.2207	0.99995454811415	0.0019489036140382	0.0182356919799272	TRFO_14175	Acyltransferase family protein	2.71020963903859
MSTRG.3761	1.19517674499295	0.00194957575676968	0.0182356919799272	TRFO_16131	hypothetical protein TRFO_16131	2.71005988429862
MSTRG.20243	0.76753356474065	0.00195037780365141	0.01823653109981	TRFO_37544	hypothetical protein TRFO_37544	2.7098812542024
MSTRG.11730	0.932867272301369	0.0019544774529275	0.0182627245594855	TRFO_06000	hypothetical protein TRFO_06000	2.708969335273
MSTRG.18503	1.50709147729038	0.00196855545451773	0.018366249340783	TRFO_35473	r2r3-MYB transcription factor	2.70585234655736
MSTRG.6023	0.828275154220314	0.0019701124376026	0.0183740796047593	TRFO_19325	hypothetical protein TRFO_19325	2.70550898722069
MSTRG.7864	1.10521654244322	0.00197378106825496	0.0184015910882721	TRFO_21688	hypothetical protein TRFO_21688	2.70470102092766
MSTRG.3300	1.84875353327198	0.00198417235329927	0.0184770125485007	TRFO_43158	hypothetical protein TRFO_43158	2.70242060595415
MSTRG.897	0.965983729229852	0.00198810776994791	0.0184880301556253	TRFO_41585	hypothetical protein TRFO_41585	2.70156007737074
MSTRG.10887	0.866206875607324	0.00200815074922365	0.0186203068927471	TRFO_25752	hypothetical protein TRFO_25752	2.69720368839028
MSTRG.7396	1.39911048898384	0.0020113775642052	0.0186434746637282	TRFO_04416	hypothetical protein TRFO_04416	2.69650639849337
MSTRG.22071	1.22861993493269	0.00201536580624502	0.0186534273339402	TRFO_11197	hypothetical protein TRFO_11197	2.69564611418051
MSTRG.16659	1.36813109157228	0.0020224530053721	0.0186987430084981	TRFO_08122	CAMK family protein kinase	2.69412156106041
MSTRG.14286|wdr68	0.916745806121659	0.00202366970453827	0.0187032375833517	TRFO_07091	DDB1- and CUL4-associated factor 7 like protein	2.69386036989652
MSTRG.21980	0.946118260760166	0.00203028881026922	0.018750874398161	TRFO_11155	hypothetical protein TRFO_11155	2.69244217894164
MSTRG.18604	0.788504480500497	0.00204554787832795	0.018861769250866	TRFO_35660	hypothetical protein TRFO_35660	2.68919035090025
MSTRG.18901	1.42065077513474	0.00204597996990957	0.018861769250866	TRFO_36030	hypothetical protein TRFO_36030	2.68909862233467
MSTRG.14543	1.75947419265477	0.0020506000370172	0.0188920851781411	TRFO_07225	hypothetical protein TRFO_07225	2.68811903912226
MSTRG.2738	1.07863017989257	0.00205074429553745	0.0188920851781411	TRFO_42897	iron hydrogenase	2.68808848783261
MSTRG.23611	1.62573048179213	0.00207080930990541	0.0190348792888487	TRFO_12347	Myb-like DNA-binding domain containing protein	2.68385989119286
MSTRG.14466	1.0528378186227	0.00207713897115731	0.0190597974195693	TRFO_30573	hypothetical protein TRFO_30573	2.68253444598406
MSTRG.14582	1.06034201362132	0.00208670364666277	0.0191338467257212	TRFO_30667	hypothetical protein TRFO_30667	2.68053922499201
MSTRG.14341	1.31486948448926	0.00209059907161944	0.019162702052463	TRFO_30291	hypothetical protein TRFO_30291	2.67972924679899
MSTRG.16217|Sgk2	0.833946534765842	0.00209348023408559	0.0191753801333901	TRFO_07846	Serine/threonine-protein kinase Sgk2	2.67913113521129
MSTRG.12528	1.11985102135926	0.0020989511019011	0.0192131832834315	TRFO_28019	hypothetical protein TRFO_28019	2.67799767881726
MSTRG.11078	1.87457583255094	0.00210114958081908	0.0192249930016259	TRFO_05697	hypothetical protein TRFO_05697	2.67754302907337
MSTRG.1857	1.31141657445069	0.00210689043708088	0.0192706331117212	TRFO_13840	hypothetical protein TRFO_13840	2.67635804806934
MSTRG.843	0.97292407630766	0.00210895874633076	0.0192826617374335	TRFO_12894	hypothetical protein TRFO_12894	2.67593191547917
MSTRG.22659	0.815633978808817	0.00212149883921798	0.0193694920990028	TRFO_11513	hypothetical protein TRFO_11513	2.67335720152233
MSTRG.17078	0.844923938558033	0.002122913745716	0.0193694920990028	TRFO_33864	hypothetical protein TRFO_33864	2.67306765092141
MSTRG.1030	1.01410712365608	0.0021229834073268	0.0193694920990028	TRFO_13084	hypothetical protein TRFO_13084	2.6730534001508
MSTRG.8884	0.869659921911561	0.0021229949935472	0.0193694920990028	TRFO_04945	HMG box family protein	2.67305102998727
MSTRG.8794	1.54596076010491	0.00212899956860127	0.0194173558802141	TRFO_23163	hypothetical protein TRFO_23163	2.67182442656267
MSTRG.22873	0.826001159025056	0.00213571222286187	0.0194622345882408	TRFO_11737	hypothetical protein TRFO_11737	2.67045726683213
MSTRG.23076	0.884368327824364	0.00213620089812728	0.0194622345882408	TRFO_11911	mevalonate kinase family protein	2.67035790667844
MSTRG.3598	1.17124134629995	0.00213938446840122	0.019484305149605	TRFO_15899	hypothetical protein TRFO_15899	2.66971116143085
MSTRG.863	0.79144219647512	0.00215675991839337	0.0196146396699072	TRFO_12927	hypothetical protein TRFO_12927	2.66619819607501
MSTRG.20253	1.19976399209921	0.00217483934075369	0.0197580063742495	TRFO_37557	hypothetical protein TRFO_37557	2.66257281962944
MSTRG.15174	1.30771649634941	0.00217778927665411	0.0197755764990818	TRFO_31500	hypothetical protein TRFO_31500	2.66198414497223
MSTRG.12742	1.08990462153109	0.00217831825817002	0.0197755764990818	TRFO_28279	hypothetical protein TRFO_28279	2.66187866834995
MSTRG.20705	0.763134506330855	0.00218146461194533	0.019797120003691	TRFO_38070	hypothetical protein TRFO_38070	2.66125182781194
MSTRG.15855	0.907211005364768	0.00219668334207321	0.01991612369303	TRFO_32187	hypothetical protein TRFO_32187	2.65823254330795
MSTRG.5619	1.00289943439556	0.0021983748782092	0.0199223346042597	TRFO_18739	hypothetical protein TRFO_18739	2.65789824746509
MSTRG.14307	1.32197305480486	0.00220016060883213	0.0199314620476685	TRFO_30256	oxidoreductase, aldo/keto reductase family protein	2.65754561509434
MSTRG.15648	1.02043465894587	0.00220259823925126	0.01994648656635	TRFO_32127	CAMK family protein kinase	2.6570647122856
MSTRG.8687	1.0147850190827	0.00220499584568367	0.0199611381348471	TRFO_22939	hypothetical protein TRFO_22939	2.65659222442669
gene-TRFO_14657	1.79043067352885	0.0022103515506881	0.0200025486211262	TRFO_14657	hypothetical protein TRFO_14657	2.65553864740905
MSTRG.23289	1.22019502473023	0.00221632259616283	0.0200424142650529	TRFO_12067	hypothetical protein TRFO_12067	2.65436702574114
MSTRG.2883	0.97315732473081	0.00221810599359478	0.0200452099932547	TRFO_14963	CAMK family protein kinase	2.65401770465509
gene-TRFO_21326	1.10279111548169	0.0022401252049014	0.0202076974526712	TRFO_21326	hypothetical protein TRFO_21326	2.64972770743451
MSTRG.17669	1.35040476609905	0.00224442473628741	0.020239351065056	TRFO_34650	hypothetical protein TRFO_34650	2.64889495348938
MSTRG.6294	0.80950750311431	0.00224872401778486	0.0202709801335599	TRFO_19451	Casein kinase I	2.64806384154427
MSTRG.14504	0.802980235916722	0.00225173757465866	0.0202910009323605	TRFO_07149	hypothetical protein TRFO_07149	2.64748222506342
MSTRG.14297	1.2529413540048	0.00225346742678649	0.0202994439103311	TRFO_30236	hypothetical protein TRFO_30236	2.64714871514753
gene-TRFO_01460	1.78300735840747	0.00225509471932004	0.0203038538989206	TRFO_01460	hypothetical protein TRFO_01460	2.64683521200593
MSTRG.9995	1.40392870453876	0.00225554316192845	0.0203038538989206	TRFO_01317	hypothetical protein TRFO_01317	2.64674885785556
MSTRG.20936	1.27050194063	0.0022641380792588	0.0203597467394115	TRFO_38333	hypothetical protein TRFO_38333	2.64509709107406
MSTRG.7208	1.1621894208139	0.00226785634286149	0.0203860218516843	TRFO_20808	TKL family protein kinase	2.64438445924938
MSTRG.9284	1.07628215232896	0.00227605776904071	0.0204382163960755	TRFO_23727	hypothetical protein TRFO_23727	2.64281671922898
MSTRG.18174	0.948781047790327	0.00228178573905176	0.0204824672880309	TRFO_35127	hypothetical protein TRFO_35127	2.64172513849633
MSTRG.9210	1.419961678739	0.00228543326839688	0.0204925034395668	TRFO_05007	hypothetical protein TRFO_05007	2.64103145500913
MSTRG.9436	1.09772734247543	0.00228820331350608	0.0205041277665625	TRFO_24021	hypothetical protein TRFO_24021	2.64050538983928
MSTRG.11051	1.30063290303606	0.00229074245973685	0.0205130010176958	TRFO_05662	hypothetical protein TRFO_05662	2.64002373429479
MSTRG.21078	1.20970342188151	0.00229079605912238	0.0205130010176958	TRFO_38520	membrane protein	2.64001357267887
gene-TRFO_23509	1.08578213607209	0.00229293437321198	0.0205249695414685	TRFO_23509	hypothetical protein TRFO_23509	2.63960837516966
MSTRG.18609	1.19060581128541	0.0022938705624895	0.0205261727613749	TRFO_35670	SNF7 family protein	2.63943109191973
MSTRG.4690	1.29308299276378	0.00229598171124192	0.0205378853212804	TRFO_17396	hypothetical protein TRFO_17396	2.63903157565488
gene-TRFO_13871	1.32029181107641	0.00229889639672787	0.020556774939794	TRFO_13871	CAMK family protein kinase	2.63848060043287
MSTRG.12931	1.39818313888003	0.00230095606612814	0.0205680084668109	TRFO_28463	hypothetical protein TRFO_28463	2.63809167356094
MSTRG.10116	1.35996869780183	0.00230481437416557	0.0205881203046102	TRFO_24692	hypothetical protein TRFO_24692	2.63736404620572
MSTRG.22009|Aurkc	1.22302260866357	0.00230563529652132	0.0205882696987242	TRFO_39398	Aurora kinase C	2.63720938794963
MSTRG.18513	1.19840616048991	0.00231098034342839	0.0206288032678209	TRFO_35490	hypothetical protein TRFO_35490	2.63620374849618
MSTRG.19737	1.01407539298469	0.00231417542825178	0.0206501237848288	TRFO_09758	hypothetical protein TRFO_09758	2.6356037220334
MSTRG.14792	1.08513851716294	0.00231711653848386	0.0206540997267477	TRFO_30951	ABC transporter	2.63505212298702
gene-TRFO_18237	1.68697234929487	0.00231724602682078	0.0206540997267477	TRFO_18237	hypothetical protein TRFO_18237	2.63502785381541
MSTRG.19385	1.52568758440569	0.00231726561281703	0.0206540997267477	TRFO_36647	ornithine carbamoyltransferase family protein	2.63502418305536
MSTRG.16351	0.960258084292692	0.00231784807292474	0.0206540997267477	TRFO_32904	hypothetical protein TRFO_32904	2.63491503396898
MSTRG.9462	1.70556149537928	0.00232253715319933	0.0206885558886738	TRFO_24011	hypothetical protein TRFO_24011	2.63403732994987
MSTRG.20951	1.02511369531249	0.00232494727907951	0.0206885558886738	TRFO_38362	AGC family protein kinase	2.63358689080175
MSTRG.16749	0.94180597465624	0.00233834840157931	0.02080057589605	TRFO_33452	hypothetical protein TRFO_33452	2.63109078076583
MSTRG.9323	0.793106792223696	0.00234406358822841	0.0208441722550314	TRFO_23815	hypothetical protein TRFO_23815	2.63003061123665
gene-TRFO_06259	1.69197305482557	0.00235025356543273	0.0208847072296576	TRFO_06259	hypothetical protein TRFO_06259	2.62888527980164
MSTRG.8579|osbD	1.59225200932335	0.00236558525604206	0.0209990804923484	TRFO_22762	Oxysterol-binding protein 4	2.62606139529608
MSTRG.11536	1.25290623017817	0.00237217233109359	0.0210502543668378	TRFO_26674	hypothetical protein TRFO_26674	2.62485376399057
MSTRG.3	1.09320542794099	0.00238688899478746	0.0211735083699078	TRFO_00793	hypothetical protein TRFO_00793	2.62216777792339
MSTRG.3022	1.07758282742812	0.00239720738992386	0.0212475247506626	TRFO_15166	hypothetical protein TRFO_15166	2.62029439216435
MSTRG.1869	1.25002883232138	0.00239772270632648	0.0212475247506626	TRFO_13850	hypothetical protein TRFO_13850	2.62020104395428
MSTRG.2456	1.25358061334112	0.0024012753133498	0.021271634848734	TRFO_14446	CMGC family protein kinase	2.61955804393548
MSTRG.20944	1.54070997579109	0.00240427656684711	0.0212761439294341	TRFO_38346	hypothetical protein TRFO_38346	2.61901557637519
MSTRG.15940	1.11685874658893	0.00240779315065269	0.0212925431605732	TRFO_32348	hypothetical protein TRFO_32348	2.6183808252999
MSTRG.14302|ARF1	1.14965133791642	0.00241546440605515	0.0213456348841622	TRFO_30246	ADP-ribosylation factor	2.61699935783291
MSTRG.727	0.845899200187394	0.0024228664550924	0.021403659115535	TRFO_12772	hypothetical protein TRFO_12772	2.61567052288883
MSTRG.21070	1.80433257986677	0.00242817722831814	0.0214431753094766	TRFO_38505	hypothetical protein TRFO_38505	2.61471961806152
MSTRG.2298	0.743742300379686	0.00243347363937454	0.0214825374626302	TRFO_14247	hypothetical protein TRFO_14247	2.61377335389394
MSTRG.17399	0.899659039543544	0.00244055506590924	0.0215302033915722	TRFO_08468	hypothetical protein TRFO_08468	2.61251138897008
MSTRG.5570	1.01147380543543	0.00245959988410904	0.0216608932346321	TRFO_18655	hypothetical protein TRFO_18655	2.60913553609039
MSTRG.16804	1.17979842229097	0.00246494588243978	0.0217005087814102	TRFO_33555	hypothetical protein TRFO_33555	2.60819261115989
MSTRG.3669	1.06881575529829	0.00247601712542509	0.021775511655104	TRFO_16016	hypothetical protein TRFO_16016	2.60624635583451
MSTRG.9053	1.67446393917015	0.00247923431549586	0.0217963178952642	TRFO_23476	hypothetical protein TRFO_23476	2.60568242558478
MSTRG.13023	1.56217023085757	0.00249514599880217	0.0219166943912468	TRFO_28639	hypothetical protein TRFO_28639	2.60290403736762
MSTRG.12746	0.881822456357303	0.0025061002175877	0.0219947451732817	TRFO_28295	hypothetical protein TRFO_28295	2.60100156579396
gene-TRFO_22623	1.26517346353943	0.00251349629909253	0.0220476702450308	TRFO_22623	hypothetical protein TRFO_22623	2.59972174989677
MSTRG.9055	0.924603708150377	0.0025242590996446	0.0221237785724072	TRFO_23480	hypothetical protein TRFO_23480	2.59786606948706
MSTRG.767	0.914600184188946	0.00252570535584926	0.0221288784445917	TRFO_12839	hypothetical protein TRFO_12839	2.59761731482282
MSTRG.20910	1.16174012844002	0.00253179979051465	0.0221722001336722	TRFO_10462	BTB/POZ domain containing protein	2.59657064040529
MSTRG.21233	1.41260549292842	0.00253238206284355	0.0221722001336722	TRFO_10672	hypothetical protein TRFO_10672	2.59647077129796
MSTRG.16134	1.14179541526584	0.00255550875820845	0.022344118756453	TRFO_32592	CMGC family protein kinase	2.59252262629744
MSTRG.17596	1.02890258219897	0.00256974359839346	0.0224532443216625	TRFO_08587	hypothetical protein TRFO_08587	2.59011020715819
MSTRG.13271	0.926126742590308	0.00258325629223301	0.0225559155311928	TRFO_28836	hypothetical protein TRFO_28836	2.58783250409348
MSTRG.2385	1.15608794733808	0.00259387659382143	0.0226332088201849	TRFO_14371	hypothetical protein TRFO_14371	2.58605068973894
gene-TRFO_09923	1.53811681716801	0.00259813643179153	0.0226472219238321	TRFO_09923	hypothetical protein TRFO_09923	2.58533804725125
MSTRG.15704	0.968594274534609	0.00260499324157897	0.022699262075447	TRFO_01697	GTP-binding protein YchF containing protein	2.58419339910103
MSTRG.21731	1.03469422019664	0.00260877164966855	0.0227244515151972	TRFO_39127	hypothetical protein TRFO_39127	2.58356393378942
MSTRG.1235	1.16707223502559	0.00261464956731678	0.022767905977169	TRFO_02750	Clan SC, family S28, unassigned serine peptidase	2.58258650992442
MSTRG.15342	1.76155030161167	0.00262048502397569	0.0228106591199111	TRFO_31697	hypothetical protein TRFO_31697	2.58161831793937
MSTRG.11015	0.71057276236936	0.0026221748371195	0.0228106591199111	TRFO_26007	rolling pebble	2.58133835449766
gene-TRFO_32310	1.11111975127947	0.00264402544534254	0.0229845026574069	TRFO_32310	hypothetical protein TRFO_32310	2.57773436964075
gene-TRFO_05984	1.74410207409753	0.00266728044498595	0.0231631772971795	TRFO_05984	hypothetical protein TRFO_05984	2.57393131902828
MSTRG.10710	1.15464012068364	0.00266898593653816	0.0231701285050233	TRFO_25563	Inositol-3-phosphate synthase	2.57365371459764
MSTRG.10120	0.957216855834212	0.00267098797625764	0.0231731747215181	TRFO_24706	hypothetical protein TRFO_24706	2.57332806699799
MSTRG.14064	1.00228183328496	0.00271700762271552	0.0235311610788701	TRFO_29915	hypothetical protein TRFO_29915	2.56590914314315
MSTRG.11112	1.06638019537441	0.00273356243013875	0.0236425445182372	TRFO_26035	hypothetical protein TRFO_26035	2.56327100307656
gene-TRFO_38791	1.43804797770462	0.00274350727095328	0.0237125353287221	TRFO_38791	hypothetical protein TRFO_38791	2.56169388448168
MSTRG.8852	0.861208681733982	0.00274600364923896	0.0237261017293846	TRFO_04899	hypothetical protein TRFO_04899	2.56129888995313
MSTRG.10036	0.840352580544936	0.00275954634911724	0.0238189973310015	TRFO_01397	hypothetical protein TRFO_01397	2.55916230716247
MSTRG.8234|RPS30	1.01864255967282	0.00276244847740479	0.0238360106066869	TRFO_22267	40S ribosomal protein S30	2.55870581328419
gene-TRFO_16284	1.52609142685991	0.00277322935406357	0.0239129150196637	TRFO_16284	hypothetical protein TRFO_16284	2.55701421153098
MSTRG.651|CBK	1.25475075127398	0.00280012696688876	0.0241042536917684	TRFO_12719	Carbamate kinase	2.55282227588313
MSTRG.5259	0.905229995565557	0.00280590212189492	0.0241378251546719	TRFO_03680	hypothetical protein TRFO_03680	2.5519274825102
MSTRG.15163	0.982006664910381	0.00280978770163049	0.0241549277869181	TRFO_31484	hypothetical protein TRFO_31484	2.55132649272605
MSTRG.12726	0.887092037733427	0.00281596546946782	0.0241999100315024	TRFO_28242	hypothetical protein TRFO_28242	2.55037267499567
MSTRG.21108	0.932109420650653	0.00282591655501998	0.0242577794662863	TRFO_38561	hypothetical protein TRFO_38561	2.54884066634783
MSTRG.15963	0.803900942947081	0.0028297386024164	0.0242775261261603	TRFO_32394	hypothetical protein TRFO_32394	2.54825368064933
MSTRG.13213	1.04541153828845	0.00283119452183906	0.0242818797164495	TRFO_06554	Oxysterol binding protein	2.5480302906988
MSTRG.6594	1.23337323775916	0.00283947418998679	0.0243365847799973	TRFO_19957	hypothetical protein TRFO_19957	2.54676207457596
MSTRG.18832	1.55579131873273	0.00285960784557059	0.0244681886545631	TRFO_09269	NADPH-dependent FMN reductase	2.54369352008146
MSTRG.15679	0.982373867824346	0.00287346409897091	0.0245703254501517	TRFO_01651	Cyclin, N-terminal domain containing protein	2.5415942245669
MSTRG.4847	0.820464446336672	0.00287882828193386	0.0246079742389946	TRFO_03670	hypothetical protein TRFO_03670	2.5407842394056
MSTRG.4492	0.897096321548654	0.00290063687919802	0.0247307116606471	TRFO_17075	hypothetical protein TRFO_17075	2.53750663563415
MSTRG.1865	1.26606946463131	0.00290091508600926	0.0247307116606471	TRFO_13846	hypothetical protein TRFO_13846	2.53746498344047
MSTRG.15241	0.802443554787882	0.00290315074464318	0.0247415320284987	TRFO_07539	hypothetical protein TRFO_07539	2.53713041306016
MSTRG.3365	0.923869016544532	0.00293272639070878	0.0249769555317816	TRFO_15554	hypothetical protein TRFO_15554	2.53272845271948
MSTRG.21617	0.818799061100569	0.00293816663660242	0.0249983396688796	TRFO_39028	hypothetical protein TRFO_39028	2.53192357706017
MSTRG.17146	1.02322155735294	0.00294360090453362	0.0250317552051859	TRFO_33963	hypothetical protein TRFO_33963	2.53112107229243
MSTRG.20284	1.20051637777403	0.0029449683986443	0.0250317552051859	TRFO_37612	hypothetical protein TRFO_37612	2.53091936110372
MSTRG.7283|DAPB	0.852833357820521	0.00296591072361885	0.0251841726153785	TRFO_20933	putative dipeptidyl-aminopeptidase B	2.52784192573624
MSTRG.5515	0.912994087616653	0.00297028853044932	0.025212982980117	TRFO_18550	putative kinase related to galactokinase and mevalonate kinase	2.52720136176167
MSTRG.1863	1.12163690314288	0.00297149239416625	0.0252148414925589	TRFO_13845	hypothetical protein TRFO_13845	2.52702537702477
MSTRG.3703	0.880847589653327	0.00297375989207334	0.0252257213376308	TRFO_16053	Adenylate and Guanylate cyclase catalytic domain containing protein	2.52669410029197
MSTRG.5776	0.865601277062155	0.00299070259219516	0.0253311423913806	TRFO_18866	STE family protein kinase	2.52422677285652
MSTRG.14735	1.23554589044518	0.00299618632829231	0.0253597024656743	TRFO_07267	hypothetical protein TRFO_07267	2.52343118201632
MSTRG.17327|UBA1	0.826794791944478	0.00300255110489825	0.0253942222783284	TRFO_34217	Ubiquitin-like modifier-activating enzyme 1	2.52250959195622
MSTRG.8742	1.22173427107951	0.00302322391958054	0.0255207070869533	TRFO_23053	beta-glucosidase	2.51952968496351
MSTRG.14623	0.915267287505576	0.00302348754324946	0.0255207070869533	TRFO_30757	dnaK protein	2.51949181634501
MSTRG.20887	1.25074700744353	0.00304268420914096	0.0256658182662991	TRFO_10421	pyruvate, phosphate dikinase family protein	2.51674311939479
MSTRG.8293	0.783254934572799	0.00304731588662155	0.0256964209530297	TRFO_22383	hypothetical protein TRFO_22383	2.51608252421319
MSTRG.15669	1.44098339106782	0.00305521366348117	0.0257460582616134	TRFO_01634	hypothetical protein TRFO_01634	2.51495841238506
MSTRG.11350	1.08871764292505	0.00306437016762126	0.02579353443201	TRFO_26491	actin	2.51365877427275
MSTRG.13741	1.19485251735164	0.00306487761189697	0.02579353443201	TRFO_06757	hypothetical protein TRFO_06757	2.51358686324639
gene-TRFO_21354	1.7182378966231	0.00307330816350991	0.025822042105027	TRFO_21354	hypothetical protein TRFO_21354	2.51239389044267
MSTRG.12498|fps1	0.828430513882014	0.00307575993065898	0.0258256903853068	TRFO_27973	Farnesyl pyrophosphate synthase	2.51204756511861
MSTRG.1467	0.844262711660177	0.00308020390316639	0.0258545246311353	TRFO_42012	hypothetical protein TRFO_42012	2.51142053314602
MSTRG.16573	1.6607008876877	0.00309476766803071	0.0259682553488214	TRFO_33192	hypothetical protein TRFO_33192	2.5093719489959
MSTRG.10052	1.51064996701449	0.00309839601812434	0.0259871739850017	TRFO_05261	hypothetical protein TRFO_05261	2.50886307415125
gene-TRFO_33026|nifJ	1.6993217235041	0.00310908302635088	0.0260616591480557	TRFO_33026	Pyruvate-flavodoxin oxidoreductase	2.50736768020686
MSTRG.14312	0.983877702970184	0.00313002406415092	0.026214829597631	TRFO_30271	hypothetical protein TRFO_30271	2.50445232351177
MSTRG.4943	0.998045791181749	0.00313029702277091	0.026214829597631	TRFO_17682	60S ribosomal protein L22-1	2.50441445183686
MSTRG.17755	1.39384641863062	0.0031324865263252	0.0262217169293169	TRFO_34790	hypothetical protein TRFO_34790	2.50411078834824
MSTRG.9795	0.779342521843622	0.00313316792651773	0.0262217169293169	TRFO_24436	hypothetical protein TRFO_24436	2.50401632787425
MSTRG.7385	0.972988219963184	0.0031358740231537	0.0262357878649536	TRFO_04392	Ubiquitin family protein	2.50364139246341
MSTRG.1420	1.07626174738179	0.00314635926986532	0.0263117421948694	TRFO_13348	hypothetical protein TRFO_13348	2.50219168857493
MSTRG.8502	1.0664451031754	0.00315481807695255	0.0263426280456824	TRFO_04800	hypothetical protein TRFO_04800	2.50102567935284
MSTRG.21910	1.42842394929187	0.00315860694850054	0.0263656656304409	TRFO_39332	hypothetical protein TRFO_39332	2.50050441357497
MSTRG.6255	0.78076437888371	0.003162533116782	0.0263812350351046	TRFO_04082	hypothetical protein TRFO_04082	2.49996491803419
MSTRG.7563	1.44072504771295	0.00317201077408065	0.0264258535070741	TRFO_21284	Serine/threonine protein phosphatase PP1 isozyme 7	2.49866534622334
MSTRG.8491	1.32641381109602	0.00317904574412361	0.0264672358033524	TRFO_04776	hypothetical protein TRFO_04776	2.49770322286298
MSTRG.502	1.01002026368978	0.00322730515946513	0.0267906093993083	TRFO_41218	hypothetical protein TRFO_41218	2.491159967721
MSTRG.7296	0.956680514017705	0.00324591195680129	0.0269101658050744	TRFO_20944	hypothetical protein TRFO_20944	2.48866326429843
MSTRG.7771	1.11549141431369	0.00327806285682005	0.027097735614288	TRFO_04506	hypothetical protein TRFO_04506	2.48438272309365
MSTRG.20124	1.0038441960058	0.0032893500125754	0.0271693536745947	TRFO_37430	hypothetical protein TRFO_37430	2.48288991172794
MSTRG.17810	0.94101907020661	0.00329332616310274	0.0271800267896819	TRFO_01846	CAMK family protein kinase	2.48236525567707
MSTRG.10815	1.29587194654994	0.00330440781020867	0.0272451350560876	TRFO_25609	hypothetical protein TRFO_25609	2.48090636002177
MSTRG.2985|Aurkb	0.853645221149835	0.00330931116953634	0.0272679997590279	TRFO_43009	Aurora kinase B	2.48026239486526
MSTRG.13334	1.23084161312201	0.00332566906853965	0.0273675518558932	TRFO_28950	CAMK family protein kinase	2.47812096884399
MSTRG.22412	0.788950135181204	0.00332814254148718	0.0273791057855441	TRFO_39827	Protein of unknown function DUF288	2.47779808152325
MSTRG.21431	0.794746821128493	0.00333859283961201	0.0274386244901788	TRFO_38793	hypothetical protein TRFO_38793	2.47643654239872
gene-TRFO_31883|sgk1	1.52693352757676	0.00334058201429948	0.0274461617933508	TRFO_31883	Serine/threonine-protein kinase Sgk1	2.47617786145841
MSTRG.9987	0.92612380475414	0.00334484578011488	0.0274723762645881	TRFO_01307	UBA/TS-N domain containing protein	2.47562390133087
MSTRG.19407	1.54110272888999	0.00334773316161111	0.0274801728711839	TRFO_36701	hypothetical protein TRFO_36701	2.47524916569019
MSTRG.18925	1.10243002188109	0.00337338896983334	0.027627041272138	TRFO_36088	hypothetical protein TRFO_36088	2.47193357944147
MSTRG.733	1.01143791443267	0.0033747978360196	0.0276297407738848	TRFO_12782	hypothetical protein TRFO_12782	2.47175223804209
MSTRG.5423	0.910056961003057	0.00338021881958769	0.0276652755755321	TRFO_18381	CAMK family protein kinase	2.47105518461482
MSTRG.7456	1.28997284697967	0.0033842100076579	0.0276890892956376	TRFO_21113	hypothetical protein TRFO_21113	2.47054269458779
MSTRG.20055	0.862172012377868	0.00339430969153701	0.0277628506111946	TRFO_37320	CAMK family protein kinase	2.46924853585754
MSTRG.3403	1.51952085306488	0.00340075637832965	0.0278039606499527	TRFO_03238	hypothetical protein TRFO_03238	2.46842447872202
MSTRG.7416	0.941434222614351	0.00340150793936377	0.0278039606499527	TRFO_04446	hypothetical protein TRFO_04446	2.46832851102773
MSTRG.18979	0.853695018584314	0.00342626758506272	0.0279795459155313	TRFO_09337	hypothetical protein TRFO_09337	2.4651787224627
MSTRG.8508|ald	1.33397958153589	0.0034341181643605	0.0280347127314391	TRFO_04812	Alanine dehydrogenase	2.46418476530591
MSTRG.23145|ACH1	1.01165652598256	0.00349558309321366	0.0284457796469685	TRFO_40489	Acetyl-CoA hydrolase	2.45648036983443
MSTRG.4085	0.825616832176068	0.00350133680974238	0.0284835473994962	TRFO_16530	hypothetical protein TRFO_16530	2.4557661104355
MSTRG.6830	1.06880313828617	0.00350562732777328	0.0285087175722469	TRFO_20247	hypothetical protein TRFO_20247	2.45523425427023
MSTRG.12369	1.06053151742199	0.0035179774712825	0.0285735219677358	TRFO_27744	hypothetical protein TRFO_27744	2.45370694604087
MSTRG.12818	1.34956696319543	0.0035206616304123	0.0285862538535316	TRFO_28401	hypothetical protein TRFO_28401	2.45337571281857
MSTRG.19470	1.15299931435317	0.00352802018436648	0.0286223388950346	TRFO_09650	hypothetical protein TRFO_09650	2.45246893886507
MSTRG.15853	1.15071519449577	0.00352955614063721	0.0286223388950346	TRFO_32184	Endonuclease/Exonuclease/phosphatase family protein	2.45227990588473
MSTRG.10925	0.97541265773772	0.00353796454580238	0.0286812635646253	TRFO_25823	hypothetical protein TRFO_25823	2.45124652350078
MSTRG.18582	0.996984339866225	0.00354842902167823	0.0287569899917646	TRFO_35617	Myb-like DNA-binding domain containing protein	2.4499638774301
MSTRG.5791	1.22454443471669	0.00355022882769344	0.0287624709549936	TRFO_18910	hypothetical protein TRFO_18910	2.44974365387397
MSTRG.12951	0.844852809093739	0.0035577569409624	0.0288022118514196	TRFO_28499	hypothetical protein TRFO_28499	2.44882372539333
MSTRG.22618	0.913941632112593	0.00356457655406837	0.0288422011253806	TRFO_02405	glycosyl hydrolase	2.44799205379362
MSTRG.1816	0.716061778270684	0.0035674738945852	0.0288565242259955	TRFO_13808	hypothetical protein TRFO_13808	2.44763919620325
MSTRG.3222	1.0462425708306	0.00357219315308852	0.0288761558765014	TRFO_15450	Beta-lactamase domain protein	2.44706506628613
MSTRG.16587	0.867529753735092	0.0035725875707149	0.0288761558765014	TRFO_33212	hypothetical protein TRFO_33212	2.44701711704724
gene-TRFO_21505	1.46782366284464	0.00357328470828313	0.0288761558765014	TRFO_21505	hypothetical protein TRFO_21505	2.44693237917672
MSTRG.17326	0.78915173829893	0.00357524822135531	0.0288829061896236	TRFO_34215	hypothetical protein TRFO_34215	2.44669380073769
MSTRG.14229	1.337952443785	0.00357999130319268	0.0289121001113678	TRFO_07006	hypothetical protein TRFO_07006	2.44611802837848
gene-TRFO_21962	1.6582654204984	0.00359481833631175	0.0290135385333912	TRFO_21962	hypothetical protein TRFO_21962	2.44432305174308
MSTRG.21152|nuoF	1.09740828339727	0.00360524093747511	0.0290793236421866	TRFO_02114	NADH-quinone oxidoreductase subunit F	2.44306570616802
MSTRG.1872	1.1604257197344	0.00361349391204912	0.0291317580372868	TRFO_13853	hypothetical protein TRFO_13853	2.44207267263705
MSTRG.22906|CDK2	0.962295453929601	0.00362127207410995	0.0291626883829157	TRFO_40223	Cyclin-dependent kinase 2	2.44113884446062
gene-TRFO_07406	1.39499253460524	0.00363118404072815	0.0292241253148951	TRFO_07406	hypothetical protein TRFO_07406	2.43995173901133
MSTRG.194	1.13228618028079	0.00365182667476287	0.0293810228474558	TRFO_02508	hypothetical protein TRFO_02508	2.43748984339962
gene-TRFO_37459	1.17993921206968	0.00367058152677329	0.0294948391923801	TRFO_37459	hypothetical protein TRFO_37459	2.43526512543136
MSTRG.3708	0.886850084012178	0.00368099114266632	0.0295413963145456	TRFO_16061	hypothetical protein TRFO_16061	2.43403522756713
MSTRG.4826	1.39247514505954	0.003709854941711	0.0297264464359134	TRFO_03639	NADPH-dependent FMN reductase	2.43064307131382
gene-TRFO_36226	1.62816176925748	0.00371169656375127	0.0297318972867948	TRFO_36226	CAMK family protein kinase	2.43042753516732
MSTRG.3023	1.16157809900922	0.00371446237803176	0.0297429095809908	TRFO_15167	hypothetical protein TRFO_15167	2.43010403604888
MSTRG.23637	1.16660225689492	0.00373306300131722	0.0298563404863237	TRFO_40971	CAMK family protein kinase	2.42793468060851
MSTRG.22555	0.866140376715708	0.00375434732812938	0.0300171911141287	TRFO_02321	Menaquinone biosynthesis methyltransferase	2.42546555171673
MSTRG.15786	0.940891932777807	0.00376969313763414	0.0301210717904406	TRFO_07690	FucA	2.42369400100276
MSTRG.3352	0.894145405026889	0.00378065215048154	0.0301992123882927	TRFO_03184	Tubulin-tyrosine ligase family protein	2.42243327928278
MSTRG.3971	1.16583731148952	0.00378721256120454	0.0302139073790581	TRFO_16350	Myb-like DNA-binding domain containing protein	2.42168031897013
MSTRG.13970	0.815052398089284	0.00382559424206345	0.0304821158391118	TRFO_29872	hypothetical protein TRFO_29872	2.41730109488837
MSTRG.18648	1.04960220821693	0.00383289123610351	0.0305307556115389	TRFO_09135	hypothetical protein TRFO_09135	2.41647350431211
MSTRG.2071	1.36456730211143	0.00386019750070306	0.0307100423292415	TRFO_02901	hypothetical protein TRFO_02901	2.41339047479165
MSTRG.18401	0.78454033642647	0.0038664534105399	0.0307502559065648	TRFO_35394	hypothetical protein TRFO_35394	2.4126872185565
MSTRG.23148|rpl19	0.942671831282437	0.00387053365088321	0.0307635926719221	TRFO_40494	60S ribosomal protein L19	2.41222915238264
gene-TRFO_26861	0.904489422821784	0.00388504512394034	0.0308502810120869	TRFO_26861	hypothetical protein TRFO_26861	2.41060393259936
MSTRG.19986	1.10608043008761	0.00388505550497903	0.0308502810120869	TRFO_37273	hypothetical protein TRFO_37273	2.41060277214391
gene-TRFO_29656	1.24229645850227	0.00389657663855401	0.0309225847872353	TRFO_29656	hypothetical protein TRFO_29656	2.40931677756062
MSTRG.11134	0.776812106777175	0.00390387882092614	0.0309709332799908	TRFO_26083	molybdenum cofactor sulfurase	2.40850367159446
MSTRG.19361	0.973762259973598	0.0039063638975119	0.0309732471781975	TRFO_36600	hypothetical protein TRFO_36600	2.40822730244086
MSTRG.17239	1.27217667897238	0.00391555579614542	0.0310347194851762	TRFO_08394	glutamate dehydrogenase	2.40720658301425
MSTRG.13407	0.835829566377296	0.00392214885463529	0.0310773546355673	TRFO_29069	transketolase family protein	2.40647592787376
MSTRG.12711	0.739939238187885	0.00393591266192254	0.0311478516407663	TRFO_28222	hypothetical protein TRFO_28222	2.40495454714769
MSTRG.16963	0.942745182108119	0.00394026399201661	0.0311711426111881	TRFO_33751	CAMK family protein kinase	2.4044746800944
MSTRG.3455	0.962918501951849	0.0039412909117775	0.0311711426111881	TRFO_15680	TLD family protein	2.40436150811413
MSTRG.3261|vps45	0.806742687570654	0.00396293442522792	0.0313024873041668	TRFO_15490	Vacuolar protein sorting-associated protein 45	2.40198311388768
MSTRG.23170	1.1430512725616	0.00400981011663728	0.0315865734213427	TRFO_11963	hypothetical protein TRFO_11963	2.39687619277861
MSTRG.20777	0.915870746328099	0.00401308752860447	0.0316022927775463	TRFO_10361	hypothetical protein TRFO_10361	2.39652136785764
MSTRG.5932	1.22921357566075	0.00403619368546414	0.0317647078209552	TRFO_19137	NLI interacting factor-like phosphatase family protein	2.39402800137715
MSTRG.329	0.730937051838199	0.00404385209582241	0.0318054247327648	TRFO_41037	hypothetical protein TRFO_41037	2.39320473714208
MSTRG.16078	0.945254626311625	0.00405053199668793	0.0318481786385773	TRFO_32479	hypothetical protein TRFO_32479	2.3924879328217
MSTRG.15560	0.830445488761497	0.00405432031581467	0.0318649468117024	TRFO_31972	hypothetical protein TRFO_31972	2.39208194239799
MSTRG.14196	1.57688840456176	0.00405515396713122	0.0318649468117024	TRFO_30186	hypothetical protein TRFO_30186	2.39199265173493
MSTRG.9411	1.25543052085718	0.00407268166700015	0.0319732362333244	TRFO_23941	hypothetical protein TRFO_23941	2.39011953434517
MSTRG.18517	1.25507582990035	0.0040865625071978	0.0320625457391269	TRFO_35493	hypothetical protein TRFO_35493	2.38864185381762
MSTRG.7911	0.996270784340541	0.00410404821581477	0.0321822286883857	TRFO_21815	hypothetical protein TRFO_21815	2.38678754562058
MSTRG.12479|mcee	1.01259770008595	0.00410574284250308	0.0321834422874836	TRFO_27935	Methylmalonyl-CoA epimerase, mitochondrial	2.38660825554491
MSTRG.4843	0.918161231262005	0.00413548386344021	0.0323492545065865	TRFO_03667	NAD dependent epimerase/dehydratase family protein	2.38347366944199
MSTRG.19922	0.807369587511926	0.00414323496426043	0.0323880788763454	TRFO_37168	Pre-mRNA splicing protein	2.38266043701592
MSTRG.14966	1.17777507255142	0.00414735711291358	0.0324104058143164	TRFO_07370	hypothetical protein TRFO_07370	2.3822285676043
MSTRG.15605	0.778168253157477	0.0041964445643678	0.032754017467189	TRFO_32041	hypothetical protein TRFO_32041	2.37711850960513
MSTRG.18118	0.778669800851421	0.00420583805219096	0.0327936407482636	TRFO_35032	hypothetical protein TRFO_35032	2.37614745404483
MSTRG.10886	0.793419158654981	0.00420664490517158	0.0327936407482636	TRFO_25751	hypothetical protein TRFO_25751	2.37606414646488
MSTRG.22668	1.02118727899682	0.00421996376849165	0.0328574490380641	TRFO_11545	hypothetical protein TRFO_11545	2.37469127776148
gene-TRFO_12724	1.32805309320527	0.00422261161899246	0.0328620983599582	TRFO_12724	hypothetical protein TRFO_12724	2.37441886162154
MSTRG.3677	0.935500578489362	0.00422511283570316	0.0328620983599582	TRFO_16028	Myb-like DNA-binding domain containing protein	2.37416168830745
MSTRG.22000|RAB32	0.864144286234404	0.00422660438912244	0.0328620983599582	TRFO_39383	Ras-related protein Rab-32	2.3740084003048
MSTRG.14336	1.0586789982148	0.00422662842365768	0.0328620983599582	TRFO_30292	hypothetical protein TRFO_30292	2.37400593070145
MSTRG.1580	0.899548515700086	0.00422962987386344	0.0328727244689672	TRFO_42117	hypothetical protein TRFO_42117	2.37369763517146
MSTRG.16325	0.684628065428778	0.00423576566937725	0.0329048528700983	TRFO_32853	hypothetical protein TRFO_32853	2.37306807389774
MSTRG.20892	0.977209253931101	0.00423951103600042	0.0329195395913397	TRFO_10434	hypothetical protein TRFO_10434	2.37268422987244
gene-TRFO_04271	1.58907205319015	0.00424892493564304	0.0329726363374954	TRFO_04271	hypothetical protein TRFO_04271	2.37172094138024
MSTRG.17483	0.853173654349284	0.00426293531925669	0.0330513043937888	TRFO_34417	hypothetical protein TRFO_34417	2.37029125677417
MSTRG.19414|Oxsr1	0.773295393685338	0.00426837296108797	0.0330834441952204	TRFO_36710	Serine/threonine-protein kinase OSR1	2.36973763988821
MSTRG.13852	0.987746899887775	0.00428359558017321	0.0331613584741371	TRFO_29625	hypothetical protein TRFO_29625	2.36819153821132
MSTRG.22852	0.947927594175461	0.00430809205394519	0.033292176796326	TRFO_11699	hypothetical protein TRFO_11699	2.36571502540811
MSTRG.11132	0.780860638269465	0.00431080912932747	0.033292176796326	TRFO_26080	hypothetical protein TRFO_26080	2.36544120607559
MSTRG.3281	1.22426242918542	0.00431092731563167	0.033292176796326	TRFO_15527	hypothetical protein TRFO_15527	2.36542929950431
MSTRG.4806	0.721952560675363	0.00431186842055766	0.033292176796326	TRFO_03596	hypothetical protein TRFO_03596	2.36533450039498
MSTRG.20772	0.823059561442803	0.00431220882999168	0.033292176796326	TRFO_10355	hypothetical protein TRFO_10355	2.36530021546581
MSTRG.20753	0.955185856953513	0.00431828575088558	0.0333089585743964	TRFO_10328	hypothetical protein TRFO_10328	2.36468862278763
MSTRG.14101|UBC11	0.738135718572053	0.00432599810235602	0.0333483521284	TRFO_29986	Ubiquitin-conjugating enzyme E2 11	2.36391367540467
MSTRG.23067	0.719288147175023	0.00435621531344108	0.0335610798192612	TRFO_11887	hypothetical protein TRFO_11887	2.36089066263335
MSTRG.6878	1.01779035991169	0.00435754601819508	0.0335612321335175	TRFO_20336	hypothetical protein TRFO_20336	2.36075801779395
MSTRG.7773	1.12615020468143	0.00435953978041678	0.0335664895995339	TRFO_04508	hypothetical protein TRFO_04508	2.36055935508345
MSTRG.14122	0.784278531180722	0.00436271081459252	0.0335808056417267	TRFO_30024	hypothetical protein TRFO_30024	2.36024357357955
MSTRG.7525	0.909505201393838	0.00436838396838924	0.0336042662183693	TRFO_21223	60S ribosomal protein L28	2.35967919538945
MSTRG.11866	1.57791605119872	0.00437809072409295	0.0336688196538011	TRFO_27163	PX domain containing protein	2.35871524309593
MSTRG.11775	1.05816275757434	0.00439877303434571	0.0338075618289656	TRFO_26985	hypothetical protein TRFO_26985	2.35666844595089
MSTRG.22110	0.775268003079075	0.00440315014633142	0.0338310464874642	TRFO_39468	Dipeptidyl peptidase 3	2.35623650495351
MSTRG.16062	0.95841948446797	0.00441549602145295	0.0338953864003649	TRFO_32455	hypothetical protein TRFO_32455	2.35502050221558
MSTRG.14223	0.815529741521066	0.00441725129368509	0.0338986961539664	TRFO_06985	hypothetical protein TRFO_06985	2.35484789339354
MSTRG.20864	1.33792582516156	0.00442601852431492	0.0339354597906518	TRFO_38285	hypothetical protein TRFO_38285	2.35398677274249
MSTRG.7487	0.831981033659892	0.00443479344171381	0.0339620541134655	TRFO_21155	hypothetical protein TRFO_21155	2.35312660338873
MSTRG.17258	0.874877456683347	0.00444375954132355	0.034020540675067	TRFO_08448	Myb-like DNA-binding domain containing protein	2.35224944943902
MSTRG.8684	0.677761963976925	0.00446221232221344	0.0341311914135005	TRFO_22933	hypothetical protein TRFO_22933	2.3504497688411
MSTRG.20099	0.732276655353533	0.00446984645169976	0.0341640264753784	TRFO_37387	hypothetical protein TRFO_37387	2.34970739550897
MSTRG.9656	0.946469113925413	0.0044705085228123	0.0341640264753784	TRFO_05248	Iron hydrogenase 1	2.34964307282108
MSTRG.5431	1.17711632690356	0.00447468248310176	0.0341857195612916	TRFO_18392	hypothetical protein TRFO_18392	2.34923777615346
MSTRG.16413	0.776834376962399	0.00448556627073749	0.0342586462103671	TRFO_33007	F-actin capping protein alpha subunit	2.34818272257918
MSTRG.4749	1.2134991055837	0.00449063793237477	0.0342835381494795	TRFO_17493	hypothetical protein TRFO_17493	2.34769195947984
gene-TRFO_11750	1.44518132322806	0.004491503728501	0.0342835381494795	TRFO_11750	hypothetical protein TRFO_11750	2.34760823546491
MSTRG.14396	0.724911735046194	0.00450407342637553	0.0343589939775447	TRFO_30427	hypothetical protein TRFO_30427	2.34639453813677
MSTRG.4651	0.873074333102497	0.0045328436339744	0.0345462577050784	TRFO_17334	TKL family protein kinase	2.34362926220612
MSTRG.9588	0.84902761169096	0.00453325651422705	0.0345462577050784	TRFO_05143	hypothetical protein TRFO_05143	2.34358970570164
MSTRG.22989	0.984498827773529	0.00453527687457615	0.0345462577050784	TRFO_11848	ribosomal protein L18ae	2.34339619450684
MSTRG.4813	0.881653952120628	0.00453536862414626	0.0345462577050784	TRFO_03621	CK1 family protein kinase	2.34338740873034
MSTRG.8756	0.819848270985171	0.00454440766146339	0.0345876597846562	TRFO_23081	hypothetical protein TRFO_23081	2.34252271664942
MSTRG.8723	1.1745827205808	0.00454451043647515	0.0345876597846562	TRFO_23022	hypothetical protein TRFO_23022	2.34251289488185
MSTRG.10800	0.863361247747092	0.00454796970388166	0.0345941630662291	TRFO_25576	enolase family protein	2.34218243700999
MSTRG.10343|SAPK2	1.11164285593428	0.00454976551869042	0.0345941630662291	TRFO_25081	Serine/threonine-protein kinase SAPK2	2.34201098500507
MSTRG.12718	1.38438292811431	0.00455290793539699	0.0345978701899077	TRFO_28231	CAMK family protein kinase	2.34171113149574
MSTRG.18508	0.698327147625081	0.00455295592632315	0.0345978701899077	TRFO_35483	hypothetical protein TRFO_35483	2.34170655374349
MSTRG.11268	1.20798253405746	0.00455543710069278	0.0346064525860047	TRFO_26328	hypothetical protein TRFO_26328	2.34146994551615
MSTRG.22160	1.41964802386378	0.0045686414766745	0.0346553453168426	TRFO_39539	hypothetical protein TRFO_39539	2.34021292178916
MSTRG.9038	1.04417549633234	0.00458141805838234	0.0347022290981297	TRFO_23451	hypothetical protein TRFO_23451	2.3390000766665
MSTRG.7772	0.99367997746994	0.0045815997168735	0.0347022290981297	TRFO_04507	hypothetical protein TRFO_04507	2.33898285673257
MSTRG.8765	0.845712768925378	0.00459316654346345	0.0347751121998777	TRFO_23124	Clan CA, family C54, ATG4-like cysteine peptidase	2.3378878072283
MSTRG.10276	0.694586074212145	0.00459393888754292	0.0347751121998777	TRFO_24985	hypothetical protein TRFO_24985	2.33781478645475
MSTRG.17440	0.984888230671084	0.00459548707375398	0.0347765487954998	TRFO_08516	hypothetical protein TRFO_08516	2.33766845114771
MSTRG.6930	1.09544494104883	0.00460469587566671	0.0348337729737127	TRFO_20405	hypothetical protein TRFO_20405	2.33679904817753
MSTRG.5002	1.37601122554025	0.00461446304623295	0.0348789100816681	TRFO_17772	hypothetical protein TRFO_17772	2.33587882760129
MSTRG.15259	0.920081443933784	0.00461920257527016	0.0348907456923593	TRFO_31555	hypothetical protein TRFO_31555	2.33543299133803
MSTRG.4781	0.880212270966733	0.00462011749139088	0.0348907456923593	TRFO_03557	hypothetical protein TRFO_03557	2.33534698002528
MSTRG.22152	0.699904722185153	0.00462680920593685	0.0349235595038791	TRFO_39530	hypothetical protein TRFO_39530	2.33471840897584
MSTRG.22606	0.796959496225396	0.00462719088462005	0.0349235595038791	TRFO_02388	ubiquitin ligase	2.3346825842634
MSTRG.13595	0.664373551309645	0.00464929185240163	0.0350696878943235	TRFO_29277	hypothetical protein TRFO_29277	2.33261319076912
MSTRG.16895	1.33770967238412	0.00465914551678299	0.0351336625552758	TRFO_33602	Myb-like DNA-binding domain containing protein	2.33169372523562
MSTRG.5242	1.40808463926982	0.00466253786919717	0.0351419401409313	TRFO_18177	hypothetical protein TRFO_18177	2.33137762782313
MSTRG.11705	0.804073303050663	0.00466298858086574	0.0351419401409313	TRFO_05946	hypothetical protein TRFO_05946	2.33133564808252
MSTRG.602	0.713977018567956	0.00466643213104811	0.0351575423740326	TRFO_41307	hypothetical protein TRFO_41307	2.33101504620241
MSTRG.1568	0.741278952903416	0.00468109774770405	0.0352369254451548	TRFO_13540	hypothetical protein TRFO_13540	2.32965229011689
MSTRG.16167	0.94733625540686	0.0047066066810812	0.0354024341317047	TRFO_32651	hypothetical protein TRFO_32651	2.32729209304101
MSTRG.4173	1.07007056154427	0.00471308315767837	0.0354256141866482	TRFO_16669	hypothetical protein TRFO_16669	2.32669489747732
MSTRG.9409	1.42381751718685	0.00475558096923738	0.0356771530508034	TRFO_23939	hypothetical protein TRFO_23939	2.32279641956329
MSTRG.21795	1.19897129719644	0.00475630340074185	0.0356771530508034	TRFO_10952	hypothetical protein TRFO_10952	2.32273044987645
MSTRG.1662	0.878889083930994	0.00475890205564651	0.0356861896680159	TRFO_13609	hypothetical protein TRFO_13609	2.32249323345087
MSTRG.2573	0.907857139803417	0.00476676792349889	0.0357347073527072	TRFO_14616	60S ribosomal protein L37a	2.32177599176864
MSTRG.10194|RAB5B	0.977478324331911	0.0047783701626542	0.0357848358996168	TRFO_24843	Ras-related protein Rab-5B	2.32072021009656
MSTRG.13956	1.50137076689099	0.00477938635159945	0.0357848358996168	TRFO_29822	ATP-binding cassette transporter	2.32062786096577
MSTRG.15242	0.725899787334648	0.00478772509547956	0.0357872408597078	TRFO_07540	hypothetical protein TRFO_07540	2.31987079413526
MSTRG.1487	0.867039596138341	0.00479108897788965	0.0357912660994902	TRFO_13427	hypothetical protein TRFO_13427	2.31956576355061
MSTRG.21230	0.913321867776968	0.00479656245670675	0.0358214671163959	TRFO_10673	major facilitator superfamily transporter	2.31906989614835
MSTRG.16103	0.744222782545893	0.00479793018796615	0.0358214671163959	TRFO_32538	protein kinase	2.3189460755015
MSTRG.12241	1.28943810361712	0.00482610119672894	0.0360107889062832	TRFO_27678	hypothetical protein TRFO_27678	2.31640357577158
MSTRG.17629	1.20377084383339	0.00482890674157823	0.0360175170615594	TRFO_08639	CAMK family protein kinase	2.31615118184527
MSTRG.12591	0.822044187583527	0.00483935129832563	0.0360781108294801	TRFO_06377	hypothetical protein TRFO_06377	2.31521285042979
MSTRG.5713	1.05215880894135	0.00484600490127182	0.0361066855289464	TRFO_03889	hypothetical protein TRFO_03889	2.31461615095084
MSTRG.13541	0.825061938730346	0.00485009925329704	0.0361266776210816	TRFO_29189	ADP-ribosylation factor family protein	2.31424937382698
gene-TRFO_01555	1.09760896761686	0.00485778732294057	0.0361734186313559	TRFO_01555	hypothetical protein TRFO_01555	2.31356150280697
MSTRG.20523	0.979308375454134	0.00487127788935785	0.0362527864085611	TRFO_37865	hypothetical protein TRFO_37865	2.31235709474105
MSTRG.18388	1.29051959827833	0.00488570209814155	0.0363495668161935	TRFO_35377	hypothetical protein TRFO_35377	2.31107301732114
MSTRG.1509	0.7726121646181	0.00490025464473946	0.0364260798954631	TRFO_13454	hypothetical protein TRFO_13454	2.30978135100584
MSTRG.14219	1.36728396209105	0.00491172222756612	0.0364901337051423	TRFO_30211	hypothetical protein TRFO_30211	2.30876620181117
MSTRG.21892	1.12852554057867	0.00491903061449626	0.0365232316594312	TRFO_39302	Iron only hydrogenase large subunit, C-terminal domain containing protein	2.30812047452027
MSTRG.12791	1.00687204564015	0.00492154092936027	0.036531275538577	TRFO_28365	hypothetical protein TRFO_28365	2.30789889878922
MSTRG.19402	0.982019358452871	0.00493006224726276	0.0365839198817895	TRFO_36691	CAMK family protein kinase	2.30714759725988
MSTRG.20480	1.28569210927768	0.00495882024491225	0.0367547067429063	TRFO_10198	NLI interacting factor-like phosphatase family protein	2.30462163441057
MSTRG.14764|Pepd	1.23292795961971	0.00497104529115504	0.0368030507039325	TRFO_07322	Xaa-Pro dipeptidase	2.30355227998932
MSTRG.11974	1.10214754017613	0.00497253046306405	0.0368030507039325	TRFO_06020	hypothetical protein TRFO_06020	2.30342254759013
MSTRG.12700	0.808766907390323	0.00498323010504024	0.0368609286099784	TRFO_28200	hypothetical protein TRFO_28200	2.30248905843562
MSTRG.2708	0.860671820608232	0.00499411248543989	0.0369307549797073	TRFO_42873	hypothetical protein TRFO_42873	2.30154167999515
MSTRG.3190	1.11551756245477	0.004997263693948	0.0369379348091094	TRFO_43123	hypothetical protein TRFO_43123	2.30126773324603
MSTRG.22427	0.753524901981899	0.00500456558454393	0.0369653443536956	TRFO_11428	hypothetical protein TRFO_11428	2.30063361497259
MSTRG.5440	0.999528687492162	0.00501424304929255	0.0370154660625544	TRFO_18419	hypothetical protein TRFO_18419	2.29979461884044
MSTRG.7388	0.801278708517942	0.00502254382643107	0.0370660549150942	TRFO_04397	hypothetical protein TRFO_04397	2.29907626493429
MSTRG.7792	1.15700789693138	0.00503554537828478	0.0371298955153999	TRFO_04550	hypothetical protein TRFO_04550	2.29795348599362
MSTRG.689	0.90267368590503	0.00504083679278459	0.0371582098278371	TRFO_41366	hypothetical protein TRFO_41366	2.29749736349033
MSTRG.14450	0.654724088783555	0.00507552666580544	0.0373320337926914	TRFO_30529	hypothetical protein TRFO_30529	2.29451888618605
MSTRG.760	1.364571927954	0.00507963969318173	0.0373474600187092	TRFO_12828	Myb-like DNA-binding domain containing protein	2.29416709181303
MSTRG.16018	0.915317057882089	0.00508345501482906	0.0373647808884981	TRFO_07789	hypothetical protein TRFO_07789	2.29384101530512
MSTRG.4968	0.781290586415521	0.00508932406620767	0.03739718295608	TRFO_17724	hypothetical protein TRFO_17724	2.29333989424661
MSTRG.22125	1.28901499884479	0.00509419616315407	0.0374222427468888	TRFO_39492	hypothetical protein TRFO_39492	2.29292433559245
MSTRG.19309	0.838830991359031	0.00510012969471288	0.0374550832800759	TRFO_09555	hypothetical protein TRFO_09555	2.29241877978795
MSTRG.2337	0.704229372762553	0.00510375825413165	0.0374709822380339	TRFO_14294	hypothetical protein TRFO_14294	2.29210990469894
MSTRG.6681	1.09105488500701	0.00515061888666462	0.0377825198044415	TRFO_19993	hypothetical protein TRFO_19993	2.28814058398507
MSTRG.14952	1.0871666124941	0.00516190039866761	0.0378513624548269	TRFO_31241	hypothetical protein TRFO_31241	2.28719037963066
MSTRG.22259	0.741012414063336	0.00516296073170015	0.0378513624548269	TRFO_39602	hypothetical protein TRFO_39602	2.28710117808483
MSTRG.20650	1.01038599141992	0.0051770310390668	0.0379327909648395	TRFO_37995	hypothetical protein TRFO_37995	2.28591923118291
MSTRG.1867	1.17305599541825	0.00518837652738248	0.0380050436273302	TRFO_13848	hypothetical protein TRFO_13848	2.28496851411633
gene-TRFO_33624	0.887319511313485	0.00519087231578053	0.0380124491293756	TRFO_33624	hypothetical protein TRFO_33624	2.28475965369367
MSTRG.23281	0.698632973508332	0.00519510469418981	0.0380192914830604	TRFO_12059	hypothetical protein TRFO_12059	2.28440569591224
MSTRG.13115	0.749103635153337	0.00519523307083308	0.0380192914830604	TRFO_01440	hypothetical protein TRFO_01440	2.28439496415952
MSTRG.17825	0.913615579999414	0.00519818719433179	0.0380225115320252	TRFO_01873	hypothetical protein TRFO_01873	2.28414808497323
MSTRG.240	0.92097976160439	0.00520409326032226	0.0380548390624136	TRFO_02583	Ras-related protein RABA2a	2.28365492923566
MSTRG.7360	0.894942505226666	0.00520666944234911	0.0380628053665276	TRFO_21063	hypothetical protein TRFO_21063	2.28343999365535
MSTRG.5952	0.983130127438443	0.00522507911899694	0.0381502121746012	TRFO_19166	hypothetical protein TRFO_19166	2.28190712900951
MSTRG.16276	0.754138020396985	0.00522811911062806	0.0381502121746012	TRFO_32753	Myb-like DNA-binding domain containing protein	2.28165452658131
MSTRG.14343	1.15212147454566	0.00523155988807215	0.0381575967790699	TRFO_30290	hypothetical protein TRFO_30290	2.2813687987475
MSTRG.5535	0.81272398698359	0.00524076312198587	0.0382045190317802	TRFO_18587	hypothetical protein TRFO_18587	2.28060546959321
MSTRG.15969	0.892949221376403	0.00528390409341252	0.0384845600840552	TRFO_32403	hypothetical protein TRFO_32403	2.27704507373725
MSTRG.7292	1.2495827041791	0.00528958221256606	0.0385125185400422	TRFO_20948	threonine dehydratase family protein	2.27657862852104
MSTRG.17030	1.30733738706132	0.00529075144351113	0.0385125185400422	TRFO_08279	hypothetical protein TRFO_08279	2.27648264089606
MSTRG.19948	0.889011506478631	0.00530420976694902	0.0385885405637004	TRFO_37213	lipase	2.27537930910799
MSTRG.2927	0.670148735147036	0.00532125629319791	0.0387015574892499	TRFO_14996	CAMK family protein kinase	2.27398582319498
MSTRG.3665	0.838477406419494	0.00534582893949202	0.0388692322294618	TRFO_16013	Dual specificity phosphatase, catalytic domain containing protein	2.27198494229166
MSTRG.7480|ryh1	0.965414278148658	0.00535579479211882	0.0389128733438875	TRFO_21144	GTP-binding protein ryh1	2.27117607138328
MSTRG.18715	0.9354106686743	0.00536436470979143	0.0389597449462044	TRFO_35789	hypothetical protein TRFO_35789	2.27048170321688
MSTRG.7477	1.15359068958151	0.00537145178144385	0.0390001523133136	TRFO_21137	hypothetical protein TRFO_21137	2.26990831849834
MSTRG.2429	1.22488006566974	0.00541449031659215	0.0392347485409215	TRFO_14410	hypothetical protein TRFO_14410	2.26644241865261
MSTRG.21554	1.28762846459157	0.00541637101042197	0.03923727058229	TRFO_10832	hypothetical protein TRFO_10832	2.26629159501338
MSTRG.20120	0.999924146873996	0.00543260860494201	0.0393326393934164	TRFO_37422	hypothetical protein TRFO_37422	2.26499158280669
MSTRG.7065	1.04067416646656	0.00544979740467527	0.039434783311784	TRFO_20543	hypothetical protein TRFO_20543	2.26361964224941
MSTRG.14697	0.811038263040799	0.00547133537160215	0.039579445280697	TRFO_30893	CAMK family protein kinase	2.26190666384212
MSTRG.14884	1.25881079402744	0.0054750084381973	0.039594827973528	TRFO_31102	hypothetical protein TRFO_31102	2.26161520714361
MSTRG.1677	1.04820429945777	0.0055187762456015	0.0398888172398769	TRFO_13651	hypothetical protein TRFO_13651	2.25815721370254
gene-TRFO_26768	1.23364632894181	0.00553311110293178	0.0399811395275632	TRFO_26768	hypothetical protein TRFO_26768	2.2570306092173
gene-TRFO_23170	1.24476931312173	0.00553979501125471	0.0400181411069785	TRFO_23170	Clan CA, family C1, cathepsin L-like cysteine peptidase	2.25650630515027
MSTRG.5089	1.24968106244733	0.00555714576639013	0.0401208372152718	TRFO_17916	hypothetical protein TRFO_17916	2.25514821132896
MSTRG.1001	0.948980024096171	0.00556067016104259	0.0401349638547649	TRFO_13044	CMGC family protein kinase	2.25487286494603
MSTRG.11961	1.0074398837428	0.0055745856672649	0.0402025652565854	TRFO_06058	hypothetical protein TRFO_06058	2.25378740614662
MSTRG.15505	1.48777859696164	0.00558375641603121	0.0402561948766024	TRFO_31872	hypothetical protein TRFO_31872	2.25307353549251
MSTRG.13130	0.983902052966124	0.00558848557024511	0.0402789468141456	TRFO_01471	hypothetical protein TRFO_01471	2.25270586610182
MSTRG.21354|pkbA	0.781710004677667	0.00561285036237062	0.0404317901314154	TRFO_38736	RAC family serine/threonine-protein kinase like protein	2.2508165358425
MSTRG.13750	0.825790006708016	0.00563412586159292	0.0405736304311225	TRFO_06770	small GTP-binding protein	2.24917345547152
MSTRG.16844	1.00882657019579	0.00565186800801635	0.0406785135994452	TRFO_08181	hypothetical protein TRFO_08181	2.24780798908454
MSTRG.12256	1.03849471807603	0.0056686344532815	0.0407877208090106	TRFO_06144	hypothetical protein TRFO_06144	2.24652154795546
MSTRG.10111	0.823359942471096	0.00568052795501401	0.0408483140888727	TRFO_24688	putative protein kinase	2.24561129856824
MSTRG.19596	0.866204229519876	0.00568082373946993	0.0408483140888727	TRFO_36920	hypothetical protein TRFO_36920	2.24558868549182
MSTRG.6847	1.47556969425625	0.00568343794322739	0.0408483140888727	TRFO_20283	hypothetical protein TRFO_20283	2.24538887765244
MSTRG.5604	1.24276994032007	0.00568786386954588	0.0408686508347584	TRFO_18716	lactoylglutathione lyase	2.24505080633816
MSTRG.19084	1.00730333378179	0.00569494008004156	0.040908013745551	TRFO_36278	hypothetical protein TRFO_36278	2.24451084103953
MSTRG.20339	0.667862732127061	0.00569966115454478	0.0409304418562415	TRFO_10092	hypothetical protein TRFO_10092	2.24415096241271
MSTRG.7023	0.952998587504728	0.00570677183739788	0.0409585270000625	TRFO_04310	hypothetical protein TRFO_04310	2.2436094906436
MSTRG.16192	0.859547940181815	0.00576100687177501	0.0412701278275649	TRFO_32705	hypothetical protein TRFO_32705	2.23950160674324
MSTRG.10168	0.93690088447876	0.00576434479685478	0.0412725752684929	TRFO_24791	hypothetical protein TRFO_24791	2.23925004956297
MSTRG.5512	0.757687209793698	0.00576503766103397	0.0412725752684929	TRFO_18544	hypothetical protein TRFO_18544	2.2391978512616
MSTRG.23612	0.855859876216302	0.00577313389161064	0.0412958929195653	TRFO_12350	Slc35b3 protein	2.23858837014499
MSTRG.12009	0.650790229020088	0.00577711566649731	0.0413012952186534	TRFO_06112	hypothetical protein TRFO_06112	2.23828893714638
MSTRG.18253	0.886894902674695	0.00578039296336156	0.0413131882342321	TRFO_08890	Acyltransferase family protein	2.23804263631677
MSTRG.7282	1.12996318302651	0.00578634126522412	0.0413441592885857	TRFO_20930	galactokinase family protein	2.23759595623365
MSTRG.19126	0.873625602596846	0.00579872803269242	0.0413980023326712	TRFO_36344	hypothetical protein TRFO_36344	2.23666725970682
MSTRG.15016	1.00494346950975	0.00582322346628108	0.0415497056745435	TRFO_07430	hypothetical protein TRFO_07430	2.23483654351543
MSTRG.903	0.885183823772272	0.00583481183537135	0.0415976100800172	TRFO_41602	hypothetical protein TRFO_41602	2.23397314479043
MSTRG.8697	1.26488233487677	0.00584590148917039	0.0416650679354819	TRFO_22963	hypothetical protein TRFO_22963	2.23314850732791
MSTRG.4536	0.782736273977511	0.00585284302147809	0.0417029318655331	TRFO_17111	hypothetical protein TRFO_17111	2.23263312389882
MSTRG.9527	0.70961526399266	0.00586945689508828	0.0417980433855786	TRFO_24138	hypothetical protein TRFO_24138	2.23140208246251
MSTRG.13847	0.829227032841894	0.00587319842920322	0.041813057003902	TRFO_29618	hypothetical protein TRFO_29618	2.2311253260339
MSTRG.1873	1.18188185919725	0.00588461607312768	0.0418594209747546	TRFO_13855	hypothetical protein TRFO_13855	2.23028186633986
gene-TRFO_12889	1.35437993074906	0.0059060013018889	0.0419748464548042	TRFO_12889	AGC family protein kinase	2.22870646163726
MSTRG.10373	0.891298798732361	0.00593514111766375	0.0421251865132547	TRFO_25125	hypothetical protein TRFO_25125	2.22656895052673
MSTRG.15114	0.75081329952316	0.00595368117066702	0.0422026758991605	TRFO_31396	hypothetical protein TRFO_31396	2.22521442624412
MSTRG.13879	0.719610117667111	0.00595425715856217	0.0422026758991605	TRFO_29673	hypothetical protein TRFO_29673	2.22517241252894
MSTRG.15492	0.859014927551143	0.00596637183273462	0.042257065959613	TRFO_31853	serine/threonine-protein phosphatase 2A 56 kDa regulatory subunit delta 1 isoform	2.22428968428392
MSTRG.2478	0.835670954125668	0.00596692681707749	0.042257065959613	TRFO_14483	Vacuolar protein sorting-associated protein 35 containing protein	2.22424928864062
MSTRG.17209	0.717027865412113	0.00598360227260744	0.0423166303262495	TRFO_34075	hypothetical protein TRFO_34075	2.22303728154607
MSTRG.6805	0.791078086638887	0.0059931910556157	0.0423727379770278	TRFO_20196	hypothetical protein TRFO_20196	2.22234187730484
MSTRG.19139	0.745362871730203	0.00600748219470911	0.0424620518130171	TRFO_09419	putative serine/threonine-protein kinase	2.22130750770692
MSTRG.3758|malL	1.03964706997431	0.00601698555658193	0.0425174847458057	TRFO_16128	Oligo-1,6-glucosidase	2.22062103100532
MSTRG.10273	1.03990704279026	0.00602802041287503	0.0425670508622498	TRFO_24982	hypothetical protein TRFO_24982	2.21982528568986
MSTRG.16347	0.837408118115537	0.00602898818118503	0.0425670508622498	TRFO_32897	hypothetical protein TRFO_32897	2.21975556749493
MSTRG.11748	1.15032819665428	0.00604544487429183	0.0426412621688576	TRFO_26969	hypothetical protein TRFO_26969	2.21857173461445
MSTRG.15002	1.25825452773779	0.00604864887547325	0.0426412621688576	TRFO_07405	hypothetical protein TRFO_07405	2.2183416255886
MSTRG.19027	0.755849453083993	0.00604949276189566	0.0426412621688576	TRFO_36184	hypothetical protein TRFO_36184	2.21828103856157
MSTRG.22772	0.938931433638141	0.00606262466759621	0.0427090755973242	TRFO_11648	hypothetical protein TRFO_11648	2.21733931776825
MSTRG.4065	0.813372625845186	0.00606411819055011	0.0427090755973242	TRFO_16502	enolase family protein	2.21723234283057
MSTRG.5301	1.01774239777887	0.00607645466634661	0.0427724267014406	TRFO_03783	hypothetical protein TRFO_03783	2.21634973782145
MSTRG.11153	1.15372776287056	0.00608877791224701	0.0428473895908289	TRFO_26122	hypothetical protein TRFO_26122	2.21546986651776
MSTRG.5560	0.928349269049406	0.00610533270578191	0.0429402809342645	TRFO_18631	hypothetical protein TRFO_18631	2.21429066450401
MSTRG.10687	0.820030526319787	0.00612919399029829	0.0430844303530001	TRFO_25516	Ser/Thr protein phosphatase	2.21259663291729
MSTRG.3759|malL	1.03695218501057	0.00614842314995848	0.0431958784473345	TRFO_16129	Oligo-1,6-glucosidase	2.21123625090423
MSTRG.9646	0.668720531907933	0.00615278405718099	0.0432146569678712	TRFO_05237	hypothetical protein TRFO_05237	2.21092832697607
MSTRG.16953	0.969134653800995	0.00616373363081691	0.0432567068644908	TRFO_33727	Elongation factor 1-alpha	2.2101561378261
MSTRG.23475	0.754908158520338	0.00616552960230174	0.0432567068644908	TRFO_12205	Ser/Thr protein phosphatase	2.21002961274568
MSTRG.3053	0.769811145666601	0.00617095724917484	0.0432808955952316	TRFO_15186	MT-A70 family protein	2.20964746225711
gene-TRFO_16163	1.09034732102046	0.00617450259334063	0.0432840747240179	TRFO_16163	hypothetical protein TRFO_16163	2.20939802262997
MSTRG.16265	0.769628052897973	0.00618071687880756	0.0433039224998228	TRFO_07934	cell cycle control protein	2.20896114975678
MSTRG.12918	0.731549433075456	0.00618579884751834	0.0433276706690334	TRFO_28434	IBR domain containing protein	2.20860420667897
MSTRG.1478	0.940350481566997	0.00620000185221468	0.0434105539127447	TRFO_42039	hypothetical protein TRFO_42039	2.20760818075876
MSTRG.1896	0.76738070452479	0.00620102322795622	0.0434105539127447	TRFO_13892	hypothetical protein TRFO_13892	2.20753664185829
MSTRG.12874	0.726298739259361	0.00621044957778338	0.0434466216453111	TRFO_06450	hypothetical protein TRFO_06450	2.20687695987443
MSTRG.7948	0.9778574961187	0.00621126656075305	0.0434466216453111	TRFO_21752	hypothetical protein TRFO_21752	2.20681983230975
MSTRG.19700	1.08825323475455	0.00623422634761905	0.0435715066135395	TRFO_09723	hypothetical protein TRFO_09723	2.20521743373428
gene-TRFO_18239	1.43031785529645	0.00624286284039632	0.0436199594915355	TRFO_18239	hypothetical protein TRFO_18239	2.20461620668546
MSTRG.15965	0.941080034963679	0.0062524351019977	0.0436749225228494	TRFO_32397	hypothetical protein TRFO_32397	2.20395080739283
gene-TRFO_35642	1.08719352405459	0.00626855483807147	0.0437397853391844	TRFO_35642	hypothetical protein TRFO_35642	2.20283257052373
MSTRG.23546	0.826249176971137	0.00627317435183707	0.0437600917115479	TRFO_40895	hypothetical protein TRFO_40895	2.20251264184438
MSTRG.9531	0.713117404750629	0.00629704881606264	0.0439027088071949	TRFO_24130	hypothetical protein TRFO_24130	2.20086293994163
MSTRG.19762	0.868215454433118	0.00630846123141648	0.0439703011123042	TRFO_36956	Legume-like lectin family protein	2.20007656154855
MSTRG.7021	0.642168809619805	0.00631803109655931	0.044025017447745	TRFO_04307	hypothetical protein TRFO_04307	2.19941824088246
MSTRG.2339	0.930966929958974	0.00632032214561976	0.0440289978911596	TRFO_14297	hypothetical protein TRFO_14297	2.19926078524618
MSTRG.16066	0.896224854118663	0.00632609958844749	0.0440545697815639	TRFO_32459	14-3-3 protein	2.19886397549763
MSTRG.17807	0.705035419636858	0.00632743459578963	0.0440545697815639	TRFO_01839	CAMK family protein kinase	2.19877233527828
MSTRG.8000	0.752732679984233	0.00633177597632801	0.0440552728768604	TRFO_21963	hypothetical protein TRFO_21963	2.19847445924962
MSTRG.22920|LCP2	0.860656834252816	0.00633269810502895	0.0440552728768604	TRFO_40256	Digestive cysteine proteinase 2	2.19841121534315
MSTRG.19555	0.807542846280657	0.00633830250312241	0.0440703102613897	TRFO_36847	hypothetical protein TRFO_36847	2.19802703742376
MSTRG.2791	0.915138420227353	0.00634777334508967	0.0440922799020954	TRFO_03019	hypothetical protein TRFO_03019	2.19737858864911
MSTRG.20081	0.906271563614316	0.00634835138155243	0.0440922799020954	TRFO_37355	hypothetical protein TRFO_37355	2.19733904303157
MSTRG.12999	0.745580001655837	0.00637266479037344	0.0442371451459735	TRFO_28586	hypothetical protein TRFO_28586	2.19567892531738
MSTRG.9749	0.898114414277382	0.00637660457276304	0.0442524948949056	TRFO_24362	hypothetical protein TRFO_24362	2.19541051373121
MSTRG.23158|ADK	0.806480285760589	0.00641298428986512	0.0444447240944334	TRFO_40510	Adenosine kinase	2.19293982398939
MSTRG.3546	0.95983511954448	0.00641671429174008	0.0444585392646381	TRFO_15802	Ubiquitin family protein	2.19268729751465
MSTRG.12928	0.862612461751003	0.00641964399722328	0.0444590807229019	TRFO_28456	hypothetical protein TRFO_28456	2.19248905515986
MSTRG.1665	1.19960541251566	0.00643696195647901	0.0445626454969765	TRFO_13624	hypothetical protein TRFO_13624	2.19131905761642
MSTRG.22070	0.861796246156978	0.00644831745260368	0.0446050729813852	TRFO_11196	hypothetical protein TRFO_11196	2.19055359022897
MSTRG.14339	1.03946355759244	0.00645746006812923	0.0446537316525922	TRFO_30287	hypothetical protein TRFO_30287	2.18993827075197
MSTRG.19057	1.0743127363128	0.00649131370601233	0.0448419110058343	TRFO_36237	CAMK family protein kinase	2.18766740219256
MSTRG.17723	0.703453576532575	0.00650073828668986	0.0448827941956708	TRFO_34741	Alpha amylase, catalytic domain containing protein	2.18703731787597
MSTRG.15028	0.769631751270433	0.00653740382991161	0.0450653223845371	TRFO_07443	hypothetical protein TRFO_07443	2.18459468687357
MSTRG.887	1.16899137247383	0.00656499847975615	0.0452167140382666	TRFO_41569	hypothetical protein TRFO_41569	2.18276537014321
MSTRG.9534	0.78361223942643	0.00658224865107125	0.0453015560978172	TRFO_24140	hypothetical protein TRFO_24140	2.18162571582037
MSTRG.10995|NAGLU	0.956751109466156	0.00658463223568827	0.0453015560978172	TRFO_25971	Alpha-N-acetylglucosaminidase	2.18146847620279
MSTRG.21924	0.782644669773993	0.00658613380534849	0.0453015560978172	TRFO_11071	hypothetical protein TRFO_11071	2.1813694503119
MSTRG.4776	0.764753412087923	0.00658616428249193	0.0453015560978172	TRFO_03551	hypothetical protein TRFO_03551	2.18136744063142
MSTRG.12965	0.627039878886155	0.00660848692787551	0.0453878017325639	TRFO_28533	dnaK protein	2.17989796473452
MSTRG.7333	1.12462786624325	0.00660934044994329	0.0453878017325639	TRFO_21014	hypothetical protein TRFO_21014	2.17984187685954
MSTRG.11636	0.968340887489948	0.00662666708443365	0.0454945840784623	TRFO_26867	hypothetical protein TRFO_26867	2.17870484727901
MSTRG.12779	0.649763778679262	0.00664847937120008	0.0456076421173883	TRFO_28345	CAMK family protein kinase	2.17727767442831
MSTRG.12827	0.968718944479872	0.00665593779738653	0.045629235955626	TRFO_28414	hypothetical protein TRFO_28414	2.17679074536788
MSTRG.8017	1.0041871251411	0.00665609621032339	0.045629235955626	TRFO_21998	hypothetical protein TRFO_21998	2.17678040917668
MSTRG.2115	0.890468573524433	0.00665697419219027	0.045629235955626	TRFO_14070	40S ribosomal protein S28	2.17672312672132
MSTRG.19904	0.662548581097507	0.00666267476937548	0.0456560858594169	TRFO_37139	hypothetical protein TRFO_37139	2.17635138578828
MSTRG.18989	1.23473188725332	0.00666630386385249	0.0456687303233844	TRFO_09353	hypothetical protein TRFO_09353	2.17611489418784
MSTRG.8238	0.706468863747629	0.00669262434158461	0.045812266248371	TRFO_22270	hypothetical protein TRFO_22270	2.17440355135322
MSTRG.18302	0.869817823798994	0.00670851850642876	0.0458965211873551	TRFO_08965	hypothetical protein TRFO_08965	2.17337337782232
MSTRG.14869	1.07264102871645	0.00671297307178812	0.0459055765567673	TRFO_31075	hypothetical protein TRFO_31075	2.17308509492699
MSTRG.3328	0.763458868909681	0.00671342832813315	0.0459055765567673	TRFO_03146	hypothetical protein TRFO_03146	2.17305564320532
MSTRG.4469	0.894172639190354	0.00671843363481161	0.0459152748224271	TRFO_17045	serine/threonine protein kinase	2.17273196847172
MSTRG.14595	1.05115351216307	0.00672886237107504	0.0459426044830787	TRFO_30699	hypothetical protein TRFO_30699	2.17205835445765
MSTRG.13877	0.688571695708392	0.00672961082815301	0.0459426044830787	TRFO_29661	hypothetical protein TRFO_29661	2.17201005019989
MSTRG.12774	0.780277325442264	0.00674364232274379	0.046001595284989	TRFO_28336	hypothetical protein TRFO_28336	2.17110547239549
MSTRG.21360	1.01233592985901	0.00677053825495326	0.0461481762154042	TRFO_38747	hypothetical protein TRFO_38747	2.1693768037131
MSTRG.3225	0.767869964691891	0.00680875333390533	0.0463727203080488	TRFO_15458	hypothetical protein TRFO_15458	2.16693239906651
MSTRG.1548	0.726427660299843	0.0068162181341502	0.0463854334004198	TRFO_42073	hypothetical protein TRFO_42073	2.16645651962899
MSTRG.16423	0.775894784136982	0.00682495167361485	0.0464325239958049	TRFO_33028	hypothetical protein TRFO_33028	2.1659004194457
MSTRG.5763	0.77231201184128	0.00682841387571197	0.0464437363528433	TRFO_18847	hypothetical protein TRFO_18847	2.1656801638182
MSTRG.18516	1.12707620691882	0.0068347321838088	0.0464679341688746	TRFO_35491	hypothetical protein TRFO_35491	2.16527849841478
MSTRG.2885	1.15298262641493	0.00685260240491751	0.0465094046045316	TRFO_14949	Peroxiredoxin-1	2.16414446566686
MSTRG.12180	0.857281762054339	0.00688630657302543	0.0466639318623674	TRFO_27563	hypothetical protein TRFO_27563	2.1620136467476
gene-TRFO_31793	1.34821333807018	0.00689993553880183	0.046737468791834	TRFO_31793	hypothetical protein TRFO_31793	2.16115496654875
MSTRG.22428	1.21478563308279	0.00690873209647083	0.0467787491144538	TRFO_11431	hypothetical protein TRFO_11431	2.16060164785457
MSTRG.6275	0.709645178544359	0.00693805281504682	0.0469400343863672	TRFO_19415	hypothetical protein TRFO_19415	2.15876239846973
MSTRG.22301	0.993919558341532	0.00695473798729347	0.0470404880350595	TRFO_39694	CAMK family protein kinase	2.15771922696828
MSTRG.3929	1.36053720539174	0.00697103162450915	0.0471257936675624	TRFO_16261	Oxysterol binding protein	2.15670294705568
MSTRG.10141	0.66186941867701	0.00699524695435195	0.0472520626064286	TRFO_24746	Transmembrane amino acid transporter protein	2.1551969489321
MSTRG.13881	0.729115044917982	0.0070259647763488	0.0474095214125739	TRFO_29676	hypothetical protein TRFO_29676	2.15329403181067
MSTRG.16905	1.00657257545327	0.00704465077435615	0.0475230841829491	TRFO_33623	hypothetical protein TRFO_33623	2.15214053137355
MSTRG.15751	1.02016546031904	0.00705270771156903	0.0475617006037293	TRFO_01761	ABC transporter family protein	2.15164411443741
MSTRG.12614	0.809435154651673	0.00705808954016383	0.047563608928069	TRFO_06309	hypothetical protein TRFO_06309	2.15131283640501
MSTRG.9496	0.95997040268375	0.00707896519159057	0.0476917336499763	TRFO_24082	hypothetical protein TRFO_24082	2.15003022316166
MSTRG.7342	1.01790190298249	0.00710194533032486	0.0478088094666439	TRFO_21030	hypothetical protein TRFO_21030	2.14862267515319
MSTRG.7042	1.01313358550584	0.00710461458549373	0.0478089087366002	TRFO_04334	hypothetical protein TRFO_04334	2.14845947691081
MSTRG.20653	0.763446418620776	0.00710654997380983	0.0478089087366002	TRFO_38003	hypothetical protein TRFO_38003	2.14834118562402
MSTRG.16129	1.17699438870478	0.00710756246441546	0.0478089087366002	TRFO_32587	hypothetical protein TRFO_32587	2.14827931484797
MSTRG.3839	0.912674149720324	0.00715149654694144	0.0480298098315315	TRFO_03282	hypothetical protein TRFO_03282	2.1456030667207
MSTRG.7156	1.04290604911239	0.00715165950852693	0.0480298098315315	TRFO_20681	hypothetical protein TRFO_20681	2.14559317053876
MSTRG.13459	0.772979284893723	0.00715490545630481	0.0480390072349487	TRFO_06616	F5/8 type C domain containing protein	2.14539610055919
MSTRG.12496	0.824038082137535	0.00715790681515852	0.048046558042704	TRFO_27970	Myb-like DNA-binding domain containing protein	2.14521395974957
MSTRG.16624	1.25865405203387	0.00716561205844857	0.0480689540331851	TRFO_08034	hypothetical protein TRFO_08034	2.14474670795273
MSTRG.4126	1.37728813977161	0.00716687619798709	0.0480689540331851	TRFO_16597	hypothetical protein TRFO_16597	2.14467009755298
MSTRG.15932|gsk3b	0.751005828066507	0.00717096877154171	0.0480838060555891	TRFO_32324	Glycogen synthase kinase-3 beta	2.14442216877936
MSTRG.2595|EEF2	0.747221040854954	0.0071912550353983	0.0481693668658377	TRFO_14636	Elongation factor 2	2.14319530886842
gene-TRFO_19968	1.31098581446483	0.00720817537070161	0.0482448359909364	TRFO_19968	hypothetical protein TRFO_19968	2.14217465576907
MSTRG.20024	0.883045865786349	0.007212614430742	0.0482619294410418	TRFO_09906	PIKK family atypical protein kinase	2.1419072835422
MSTRG.3517	0.916629488103742	0.00722299138373576	0.0482926233628827	TRFO_43199	GTP-binding protein SAR2	2.14128290320675
MSTRG.7009	0.739603544121976	0.0072247469817523	0.0482926233628827	TRFO_04286	hypothetical protein TRFO_04286	2.14117735775521
MSTRG.11981	0.814076628016892	0.00723306550139258	0.0483229931892357	TRFO_06031	Cell differentiation family, Rcd1-like containing protein	2.14067760198922
MSTRG.4630	0.744920665114396	0.00727993294906323	0.0485853919262168	TRFO_17293	hypothetical protein TRFO_17293	2.13787262068503
MSTRG.5563	0.786525029300881	0.0073048585709081	0.0487263377472168	TRFO_18634	hypothetical protein TRFO_18634	2.13638818800741
MSTRG.14737	0.969286855067398	0.00732548880919727	0.0488058842684484	TRFO_07269	hypothetical protein TRFO_07269	2.13516339076167
MSTRG.20331	0.962090721441281	0.00732631589561529	0.0488058842684484	TRFO_10122	hypothetical protein TRFO_10122	2.13511435938635
MSTRG.16130	1.15892764351834	0.00735449558093839	0.0489764700482189	TRFO_32588	hypothetical protein TRFO_32588	2.13344710865057
MSTRG.13859	0.907906810455167	0.00735574889009811	0.0489764700482189	TRFO_29635	hypothetical protein TRFO_29635	2.13337310508733
MSTRG.4645|pckG	0.936553911794284	0.00736740767992828	0.0490413426973073	TRFO_17320	Phosphoenolpyruvate carboxykinase	2.13268529753422
MSTRG.5648	0.92302355628049	0.00737263810594403	0.0490634021705935	TRFO_18781	protein phosphatase 2C	2.13237708339636
MSTRG.508	0.61689010023036	0.00738886364570496	0.0491582225044057	TRFO_41227	Adenylate and Guanylate cyclase catalytic domain containing protein	2.13142234784972
MSTRG.9989	0.698540687864828	0.00739264703105198	0.0491582225044057	TRFO_01311	CAMK family protein kinase	2.13120002910965
MSTRG.21687	0.831175232796029	0.00740783143266225	0.0492270031274629	TRFO_10940	40S ribosomal protein S3a	2.1303089087097
MSTRG.3450	1.12945685210972	0.00741033238861826	0.0492270031274629	TRFO_15674	hypothetical protein TRFO_15674	2.13016231141268
MSTRG.16127	0.791271555734011	0.00741068200668888	0.0492270031274629	TRFO_32584	CLN3 protein	2.13014182196509
MSTRG.3028	1.08975568618054	0.00746177735889046	0.0495416492636557	TRFO_43028	hypothetical protein TRFO_43028	2.12715771338254
MSTRG.4553	0.645852499111698	0.00746191943911004	0.0495416492636557	TRFO_17137	hypothetical protein TRFO_17137	2.12714944402996
MSTRG.15482	0.760616895440902	0.00748125550773119	0.0496314128669153	TRFO_07630	putative serine/threonine-protein kinase	2.12602551252001
MSTRG.23029	1.00971483762704	0.00750070603035609	0.0497399021036927	TRFO_40356	hypothetical protein TRFO_40356	2.12489785518748
MSTRG.19350	1.2203547238793	0.00750927197368035	0.0497656929324853	TRFO_36587	hypothetical protein TRFO_36587	2.12440216594384
MSTRG.13420	1.17075888347451	0.00753035070563369	0.0498570860288536	TRFO_29088	hypothetical protein TRFO_29088	2.12318479724223
MSTRG.13951|gpmI	0.799773953455296	0.00756171257275059	0.0500484497350021	TRFO_29810	2,3-bisphosphoglycerate-independent phosphoglycerate mutase	2.12137983456946
MSTRG.2936	1.05533941749419	0.00758902123933737	0.0502032384362471	TRFO_15017	hypothetical protein TRFO_15017	2.11981423171513
MSTRG.559	0.743131729937555	0.00759401374251612	0.0502232874766611	TRFO_12658	Myb-like DNA-binding domain containing protein	2.11952862127398
MSTRG.12435|RAB5A	0.735474068671858	0.007614453933922	0.0503079582523585	TRFO_27862	Ras-related protein Rab-5A	2.11836123638413
MSTRG.14471	1.01720794044541	0.00761467670121828	0.0503079582523585	TRFO_30576	hypothetical protein TRFO_30576	2.11834853091724
gene-TRFO_27737	1.15471563821212	0.00762961721847787	0.0503806629894898	TRFO_27737	lcat-prov protein	2.11749725025913
MSTRG.21674	0.860379036841193	0.00768371013938154	0.0506855612672782	TRFO_10916	3\\'5\\'-cyclic nucleotide phosphodiesterase family protein	2.11442902684542
gene-TRFO_05913	1.07686058869688	0.00769301857652183	0.0507338919571189	TRFO_05913	CAMK family protein kinase	2.11390321885938
MSTRG.18215	0.969048516603346	0.00770042520260912	0.0507565874387219	TRFO_35195	hypothetical protein TRFO_35195	2.1134852932628
MSTRG.10204	0.946904793242239	0.00770373742253896	0.0507653492289369	TRFO_24864	SNF7 family protein	2.11329852830899
MSTRG.9017	0.937824974284967	0.00770672234861675	0.050771950295146	TRFO_23418	hypothetical protein TRFO_23418	2.11313028713255
MSTRG.10823	0.901421830484927	0.00772453086282177	0.0508491585632776	TRFO_25626	hypothetical protein TRFO_25626	2.11212788729143
MSTRG.503	0.699960051546285	0.00772638673532869	0.0508491585632776	TRFO_41220	hypothetical protein TRFO_41220	2.11202355754045
MSTRG.6734	1.03253854267184	0.00772842439045603	0.0508494969982176	TRFO_20094	hypothetical protein TRFO_20094	2.11190903755366
MSTRG.16463	0.753322385256638	0.0077428922567488	0.0509110893626827	TRFO_33051	hypothetical protein TRFO_33051	2.11109678395292
MSTRG.22284	1.15358543483163	0.00774457590895134	0.0509110893626827	TRFO_39661	hypothetical protein TRFO_39661	2.11100235911136
MSTRG.9205	1.08243281593714	0.00774812979999106	0.050913724591779	TRFO_05003	hypothetical protein TRFO_05003	2.1108031124047
MSTRG.13845	0.875556740073854	0.00776075376917526	0.0509835918000143	TRFO_29611	hypothetical protein TRFO_29611	2.11009609550786
MSTRG.11562	0.734437826924618	0.00777548993640812	0.0510541979640893	TRFO_26728	hypothetical protein TRFO_26728	2.10927223638796
MSTRG.11411	1.01957230592154	0.00779023475114291	0.0511217721863759	TRFO_05837	MatE family protein	2.10844945508868
MSTRG.14300	0.980162049821757	0.00779576573632325	0.0511217721863759	TRFO_30243	hypothetical protein TRFO_30243	2.10814121995857
MSTRG.7670	0.800312754507299	0.00780689830519613	0.0511816654318377	TRFO_21469	hypothetical protein TRFO_21469	2.1075214778378
MSTRG.21521	0.831887896511257	0.00781381638914746	0.0512075901961174	TRFO_10783	14-3-3 protein	2.10713679814284
MSTRG.15745	1.35062712187179	0.00781485312668375	0.0512075901961174	TRFO_07655	hypothetical protein TRFO_07655	2.1070791797523
MSTRG.6763	0.839053399572083	0.00783413014017968	0.0512797876342276	TRFO_20138	hypothetical protein TRFO_20138	2.10600921824993
MSTRG.3440|cdk2	0.821350465669447	0.00783588645854063	0.0512797876342276	TRFO_15654	Cyclin-dependent kinase 2	2.10591186552908
MSTRG.10300	1.15586022079398	0.00784484213656721	0.0513252756295061	TRFO_25019	hypothetical protein TRFO_25019	2.10541579138967
MSTRG.12534	0.842400153234793	0.00785900387351532	0.0513924483188854	TRFO_28028	Thioredoxin H-type	2.10463249717321
MSTRG.15277	0.910233803187973	0.00785912406423329	0.0513924483188854	TRFO_31598	Myb-like DNA-binding domain containing protein	2.10462585539426
MSTRG.15055	0.797803179729917	0.00786718442179065	0.05140799635008	TRFO_31286	Serine/threonine-protein phosphatase PP2A catalytic subunit	2.10418066902151
MSTRG.21208	0.646305788931543	0.0078677543723604	0.05140799635008	TRFO_10631	hypothetical protein TRFO_10631	2.1041492070132
MSTRG.9041	0.739707613157242	0.0078694825357757	0.05140799635008	TRFO_23457	Myb-like DNA-binding domain containing protein	2.10405382408893
MSTRG.22997	1.10587450853887	0.00786953391258012	0.05140799635008	TRFO_11861	hypothetical protein TRFO_11861	2.10405098875768
MSTRG.10737	1.24349023017458	0.00796568417159173	0.0519875162836505	TRFO_05539	hypothetical protein TRFO_05539	2.0987769167635
MSTRG.20382	0.684014812754286	0.00796965061439626	0.0519875162836505	TRFO_37685	Zinc finger, C2H2 type family protein	2.09856071744526
MSTRG.18986	0.839085094354951	0.00797977026561025	0.0520219247695157	TRFO_09344	hypothetical protein TRFO_09344	2.09800961163348
MSTRG.1710	0.744048430788716	0.00800554751601745	0.0521634059449129	TRFO_13672	Bromodomain containing protein	2.09660896042754
MSTRG.16083	0.834810290507211	0.00801171487715612	0.0521820905410274	TRFO_32485	ribosomal protein L22	2.09627451488035
MSTRG.21573|CYTH3	0.713322752077698	0.00805670067523517	0.0524166693740014	TRFO_38964	Cytohesin-3	2.09384277108457
MSTRG.20647	0.723043863641864	0.00806999689838377	0.0524631768906864	TRFO_10317	hypothetical protein TRFO_10317	2.0931266321943
MSTRG.13650	0.849978703746601	0.00807491737121042	0.0524818379335765	TRFO_29369	hypothetical protein TRFO_29369	2.0928619130106
MSTRG.2272	0.890899142184904	0.00808656039402013	0.0525308380226616	TRFO_14208	hypothetical protein TRFO_14208	2.09223616559973
MSTRG.15399	0.775711194887724	0.00809814546871138	0.0525794121593913	TRFO_31799	hypothetical protein TRFO_31799	2.09161442617328
MSTRG.19838	0.80998085106567	0.00810394716581658	0.0525948559363939	TRFO_37094	hypothetical protein TRFO_37094	2.09130339904821
MSTRG.17616	0.840127619389303	0.00814171342679655	0.0527686089720047	TRFO_08618	hypothetical protein TRFO_08618	2.08928418804741
MSTRG.10794	1.00838667967707	0.00814441205334183	0.0527727393008363	TRFO_05632	hypothetical protein TRFO_05632	2.08914026202529
MSTRG.3428	0.754094033876971	0.00817224294790961	0.0529262817377774	TRFO_43175	Myb-like DNA-binding domain containing protein	2.08765873095685
MSTRG.3918	0.848530174688898	0.00819949632558688	0.0530893539280096	TRFO_16238	Myb-like DNA-binding domain containing protein	2.08621282441343
MSTRG.21819	0.940388384667191	0.00822915576851938	0.0532006608156224	TRFO_11010	hypothetical protein TRFO_11010	2.08464471689951
MSTRG.1525	1.3309743633149	0.00826270840965511	0.0533636725518619	TRFO_13470	hypothetical protein TRFO_13470	2.08287757319203
MSTRG.1226	0.77598465821941	0.0082709088542865	0.0534031620626957	TRFO_02736	hypothetical protein TRFO_02736	2.08244676508903
MSTRG.15728	0.773577772672913	0.0083157385433973	0.0536385040185221	TRFO_01734	Eukaryotic initiation factor 4E family protein	2.08009917385534
MSTRG.20692	0.738433300373665	0.00833656606089951	0.0537463027168921	TRFO_38057	hypothetical protein TRFO_38057	2.07901280402792
MSTRG.1783	1.3333811529938	0.00835272004726069	0.0538272687832663	TRFO_42289	hypothetical protein TRFO_42289	2.07817207431871
MSTRG.22399	0.659433705889643	0.00835341349462587	0.0538272687832663	TRFO_39788	hypothetical protein TRFO_39788	2.078136020451
MSTRG.16432	0.993327489533878	0.00837356365076534	0.0539435337250235	TRFO_07951	Clan MG, family M24, aminopeptidase P-like metallopeptidase	2.07708967408752
gene-TRFO_35826	0.949989659120712	0.00843531102486841	0.0543075084828428	TRFO_35826	hypothetical protein TRFO_35826	2.07389889957233
MSTRG.20296	0.890721911341489	0.00843811419801249	0.0543075084828428	TRFO_37637	hypothetical protein TRFO_37637	2.07375460134913
MSTRG.20000	0.98307651463002	0.00844420373224391	0.0543302487431959	TRFO_09872	hypothetical protein TRFO_09872	2.0734412970695
MSTRG.1740	0.630414855340661	0.00846243643274443	0.054420204751241	TRFO_13731	AGC family protein kinase	2.07250458058296
MSTRG.16235	0.867710077997298	0.0084694863050034	0.0544518631075821	TRFO_07867	adhesin AP65-1 precursor	2.07214292988982
gene-TRFO_28918	1.2970886876564	0.00849092885191192	0.0545760154501123	TRFO_28918	hypothetical protein TRFO_28918	2.07104479819013
MSTRG.20228	1.19344024244217	0.00849394163081252	0.0545816766291243	TRFO_37523	hypothetical protein TRFO_37523	2.07089072774646
MSTRG.21037	1.00564617645252	0.00851080158966206	0.054676293976647	TRFO_10534	hypothetical protein TRFO_10534	2.07002953397272
MSTRG.14629	0.923337187777359	0.00851584898885	0.0546949949732937	TRFO_30766	Ketopantoate reductase PanE/ApbA family protein	2.06977204848907
MSTRG.4817	0.737453493740644	0.00852223659735991	0.0547222922320068	TRFO_03617	Ser/Thr protein phosphatase	2.06944641293051
MSTRG.14985	1.03432307774209	0.00852964696126078	0.0547561413879732	TRFO_07364	phospholipase A-2-activating protein	2.06906894373861
MSTRG.4478	0.79573027494818	0.00853881898880581	0.0548012797524235	TRFO_17057	hypothetical protein TRFO_17057	2.06860219279031
MSTRG.14904	0.860401576994941	0.00855071825596231	0.0548501473492586	TRFO_31140	Family T2, asparaginase-like threonine peptidase	2.0679974032251
MSTRG.5824	0.726440042290436	0.00856498635017866	0.0549141536566301	TRFO_18966	hypothetical protein TRFO_18966	2.06727332482303
MSTRG.8889	0.886956988500132	0.00857067031126844	0.0549368379165707	TRFO_04954	hypothetical protein TRFO_04954	2.06698521062047
MSTRG.7944	1.02808049849334	0.00858410401320176	0.0549954071176122	TRFO_21746	hypothetical protein TRFO_21746	2.06630502868354
MSTRG.16743|TOPP7	0.902349357658212	0.00858936171177574	0.0550101797353227	TRFO_33448	Serine/threonine-protein phosphatase PP1 isozyme 7	2.06603910803758
MSTRG.19522|COF1	0.85033913139328	0.00859204805456043	0.0550101797353227	TRFO_36791	Cofilin	2.06590330266732
MSTRG.13077	0.864197417411342	0.00860494643403157	0.0550738084144105	TRFO_28757	hypothetical protein TRFO_28757	2.06525182882008
MSTRG.12495	0.858657314034392	0.00860844481337568	0.0550824283097303	TRFO_27969	hypothetical protein TRFO_27969	2.06507530034364
MSTRG.16537	0.772524992163374	0.00862421307807124	0.0551695349854328	TRFO_33123	hypothetical protein TRFO_33123	2.06428052192921
MSTRG.7721	0.946000220176073	0.00862949423717663	0.0551873595244156	TRFO_21552	hypothetical protein TRFO_21552	2.06401465694295
MSTRG.8319	0.889705511458255	0.0086313107900379	0.0551873595244156	TRFO_22438	CAMK family protein kinase	2.06392324534478
MSTRG.8835	0.963519300159145	0.00871989237947176	0.0556703154131812	TRFO_04871	hypothetical protein TRFO_04871	2.05948887507775
MSTRG.16172	0.831040816265481	0.00872751239593142	0.0556911876491127	TRFO_32662	hypothetical protein TRFO_32662	2.05910952567267
MSTRG.3416	0.712611541173117	0.00873363944126914	0.0556998315368549	TRFO_15613	hypothetical protein TRFO_15613	2.05880474141622
MSTRG.6488	0.873135475250084	0.00876168141400699	0.0558535373207154	TRFO_19780	Myb-like DNA-binding domain containing protein	2.05741254237608
MSTRG.6069	1.15010834804991	0.00876499635366986	0.0558607596839189	TRFO_19379	hypothetical protein TRFO_19379	2.05724826024119
MSTRG.12630	0.902887573765358	0.00879157868401454	0.0559528328822826	TRFO_28069	putative NADH-flavin reductase	2.05593313264006
MSTRG.11465	0.658529626355917	0.00879255680189925	0.0559528328822826	TRFO_26563	hypothetical protein TRFO_26563	2.05588481736169
MSTRG.9057	0.87616634075807	0.00879474608203935	0.0559528564727359	TRFO_23482	hypothetical protein TRFO_23482	2.05577669478083
gene-TRFO_38989	1.2037935164077	0.00880477115603805	0.0559675157563692	TRFO_38989	hypothetical protein TRFO_38989	2.05528192725621
MSTRG.23616	1.1125656411846	0.00881652685656311	0.0559940223405785	TRFO_40946	hypothetical protein TRFO_40946	2.05470246521854
MSTRG.9812	0.721161548908227	0.00885713723003457	0.05623798864735	TRFO_24458	hypothetical protein TRFO_24458	2.05270662643149
MSTRG.20080	1.08253528288978	0.00886756689475457	0.0562623494603747	TRFO_37357	hypothetical protein TRFO_37357	2.05219552663237
MSTRG.14342	1.21594928789719	0.00886978479032309	0.0562624778040291	TRFO_30289	hypothetical protein TRFO_30289	2.05208691742972
MSTRG.21443	0.824840714048525	0.00887257600570706	0.0562662418434745	TRFO_38817	hypothetical protein TRFO_38817	2.05195027164024
gene-TRFO_13480	1.26134646312472	0.00888639225437592	0.0563399029480629	TRFO_13480	hypothetical protein TRFO_13480	2.0512745204727
MSTRG.10370	0.737959297356303	0.00893077823009354	0.0565512870315668	TRFO_25120	hypothetical protein TRFO_25120	2.04911069494024
MSTRG.22081	0.864869987422798	0.00895086182141483	0.0566504359678717	TRFO_11207	hypothetical protein TRFO_11207	2.04813514722425
MSTRG.20531	0.791595632106894	0.0089799081533528	0.0567500934667946	TRFO_37875	Zinc knuckle family protein	2.04672810528103
MSTRG.12391	0.819280256052608	0.00899707684080182	0.0568445617476227	TRFO_27782	hypothetical protein TRFO_27782	2.04589857035179
MSTRG.13977	0.741168441591719	0.00903635636239259	0.057064568138533	TRFO_29881	Bromodomain containing protein	2.04400665035361
MSTRG.20658	0.708367860678867	0.00907295859578844	0.0572251325476176	TRFO_38011	AGC family protein kinase	2.04225107100982
MSTRG.4344	0.730820754343376	0.00909491487510501	0.0573071414515293	TRFO_03448	hypothetical protein TRFO_03448	2.0412013614103
MSTRG.22673	0.78074808174803	0.009102763029841	0.0573424794111613	TRFO_11554	hypothetical protein TRFO_11554	2.04082676301109
MSTRG.8855	0.730235648106677	0.00911078990383062	0.0573789255419355	TRFO_04903	hypothetical protein TRFO_04903	2.04044396814191
MSTRG.14143|MPK5	0.633287141834375	0.00917574122879532	0.0577025861744128	TRFO_30060	Mitogen-activated protein kinase 5	2.03735884276273
MSTRG.3934	0.737651362869944	0.00917603323206432	0.0577025861744128	TRFO_16270	hypothetical protein TRFO_16270	2.03734502225631
MSTRG.16533	0.895431281879388	0.00918221290003325	0.0577151565071817	TRFO_33126	hypothetical protein TRFO_33126	2.03705264184252
MSTRG.3191	0.848621405044559	0.0091969237261716	0.057779250138336	TRFO_43124	hypothetical protein TRFO_43124	2.03635741528097
MSTRG.4732	0.92139044494802	0.0092224319502535	0.0578831718202557	TRFO_17464	hypothetical protein TRFO_17464	2.03515454062688
MSTRG.3585	0.943386936913864	0.00922250919318867	0.0578831718202557	TRFO_15872	hypothetical protein TRFO_15872	2.03515090318719
MSTRG.12092|TDS4	0.70295122472019	0.00923078166820516	0.0579208925215001	TRFO_27433	Transcription factor IIIB 70 kDa subunit	2.03476152109605
MSTRG.2164	0.752940739681335	0.00925934307623542	0.0580716418654344	TRFO_14115	Phosphoribulokinase	2.03341982416972
MSTRG.4825|CIPK5	0.717367536745243	0.00927095820816761	0.0581160139782808	TRFO_03635	CBL-interacting protein kinase 5	2.03287537664154
MSTRG.7484	0.815345598569666	0.00927525637891673	0.0581287242488732	TRFO_21152	hypothetical protein TRFO_21152	2.03267407714041
MSTRG.6718	0.802537452453819	0.00928311942620154	0.0581637641777253	TRFO_20065	Adaptor complexes medium subunit family protein	2.0323060623651
MSTRG.3892	0.615287966662778	0.00929383927144661	0.0582166819643515	TRFO_03342	hypothetical protein TRFO_03342	2.03180484252289
MSTRG.14318	0.651130138166389	0.00933529819967253	0.0584334888043561	TRFO_30261	hypothetical protein TRFO_30261	2.02987180472038
MSTRG.16663|vps4	0.867519983773716	0.00934218990180936	0.0584480458641793	TRFO_08131	Suppressor protein of bem1/bed5 double mutant	2.02955130890976
MSTRG.11221	0.850569470066938	0.00934476025290758	0.0584498429598551	TRFO_26238	hypothetical protein TRFO_26238	2.02943183630494
MSTRG.4689	1.11726608835975	0.00934843612839923	0.0584585523505493	TRFO_17395	hypothetical protein TRFO_17395	2.02926103486144
MSTRG.15663	0.975738550109657	0.00935241956256807	0.058469180273823	TRFO_01623	hypothetical protein TRFO_01623	2.02907601835382
MSTRG.15856	0.944087890081599	0.00938599748987084	0.0586248344407948	TRFO_32188	hypothetical protein TRFO_32188	2.02751956626836
MSTRG.9498|rab4b	1.00120757565282	0.00939954601150212	0.0586894566627407	TRFO_24086	Ras-related protein Rab-4B	2.02689312187486
MSTRG.20745	0.794302488900024	0.00940728202302506	0.0587118057219563	TRFO_38143	hypothetical protein TRFO_38143	2.02653583596788
MSTRG.21741	0.658920608322276	0.009419894706218	0.0587648170583947	TRFO_39148	r2r3-MYB transcription factor	2.02595395164068
MSTRG.18349	0.843644047012397	0.00942036675159767	0.0587648170583947	TRFO_35302	hypothetical protein TRFO_35302	2.02593218902299
MSTRG.8317	1.15922200043811	0.00944516811189277	0.0588764910719666	TRFO_22432	hypothetical protein TRFO_22432	2.02479030778793
MSTRG.10102	0.916070774526786	0.009509126310483	0.0592030988994833	TRFO_05343	hypothetical protein TRFO_05343	2.02185938379516
MSTRG.23378	0.724645640342791	0.00956285178877424	0.059465282643772	TRFO_12171	Myb-like DNA-binding domain containing protein	2.01941257514674
MSTRG.9091	0.749646712395284	0.00957715485155159	0.0595253074422365	TRFO_23547	hypothetical protein TRFO_23547	2.01876349048219
MSTRG.16288|Ppx4	0.738169736222649	0.00958368783026345	0.0595514544035375	TRFO_32773	Serine/threonine-protein phosphatase PP-X 4	2.0184673410109
MSTRG.20684	0.777325970571343	0.00960489593636451	0.0596176328523669	TRFO_38049	hypothetical protein TRFO_38049	2.0175073361128
MSTRG.23121	0.891914623106116	0.00960598162243716	0.0596176328523669	TRFO_40453	hypothetical protein TRFO_40453	2.01745824856128
MSTRG.12063	0.862998877162397	0.00963806573271191	0.0597877685541938	TRFO_27390	Alpha-galactosidase	2.01601011608661
MSTRG.22522	0.727824542389188	0.00966980647037062	0.0599410933288035	TRFO_39942	hypothetical protein TRFO_39942	2.01458221771547
MSTRG.16668	0.900852688385391	0.00970290128809629	0.0601171287213343	TRFO_08137	hypothetical protein TRFO_08137	2.01309838686654
MSTRG.22367	0.843269702404922	0.00970968524600451	0.0601446048833684	TRFO_39738	hypothetical protein TRFO_39738	2.01279484817016
MSTRG.22119	1.02504683835165	0.00972374779764214	0.0602025797744707	TRFO_39482	hypothetical protein TRFO_39482	2.01216631386745
MSTRG.20067	0.902468460074307	0.00973039368892585	0.0602291607423092	TRFO_37336	hypothetical protein TRFO_37336	2.01186958794653
gene-TRFO_10761	1.0345001381126	0.00974691022825455	0.0603168113980045	TRFO_10761	hypothetical protein TRFO_10761	2.01113303388952
MSTRG.16268	0.92647821868064	0.00975452633508953	0.0603347737870566	TRFO_32738	hypothetical protein TRFO_32738	2.01079381443464
MSTRG.9772	0.891615068405702	0.00975977884692527	0.0603526807391628	TRFO_24401	hypothetical protein TRFO_24401	2.01056002317841
MSTRG.16039	0.707379430954622	0.00976937079405196	0.0603951614661793	TRFO_07831	AGC family protein kinase	2.01013340654436
MSTRG.5693	0.862158362047177	0.00977137159241399	0.0603951614661793	TRFO_03855	Fructokinase	2.0100444707533
MSTRG.20870	0.760592483673871	0.00977676450785929	0.0603951614661793	TRFO_38306	hypothetical protein TRFO_38306	2.00980484550548
MSTRG.10172	0.737618681937092	0.00979440071048965	0.0604703942900305	TRFO_24797	fatty aldehyde dehydrogenase variant form	2.00902213201123
gene-TRFO_15275	0.770866860444468	0.00981507407332639	0.0605775581849636	TRFO_15275	hypothetical protein TRFO_15275	2.00810641847707
MSTRG.9976	0.691773665398337	0.00982863192285211	0.0606466150534917	TRFO_01271	hypothetical protein TRFO_01271	2.00750692872991
MSTRG.9118	0.632645332779572	0.00986427549490319	0.0608372240291536	TRFO_23588	Circumsporozoite protein precursor	2.00593480702815
MSTRG.4663	0.86412197961487	0.00987695294432241	0.0609007399632943	TRFO_17352	Peptidyl-prolyl cis-trans isomerase 3	2.00537701528777
MSTRG.4828	0.624208893447736	0.00989063236185108	0.0609234976042061	TRFO_03644	CAMK family protein kinase	2.0047759407099
MSTRG.5300	1.26714221287991	0.00989254246086812	0.0609234976042061	TRFO_03776	hypothetical protein TRFO_03776	2.00469207697488
MSTRG.1602	0.656379417305142	0.0099006558305422	0.0609441428030081	TRFO_13509	hypothetical protein TRFO_13509	2.00433603629621
gene-TRFO_33658|yhhW	1.13127531020439	0.00990770298465816	0.06097286156496	TRFO_33658	Quercetin 2,3-dioxygenase	2.00402702126842
gene-TRFO_30618	1.04577718732718	0.00991265840431881	0.0609793111500637	TRFO_30618	hypothetical protein TRFO_30618	2.00380985959142
MSTRG.491	0.89238215242789	0.00991448818709266	0.0609793111500637	TRFO_12609	CAMK family protein kinase	2.00372970034507
MSTRG.12680|isf-9	1.01259208917162	0.00991827864649293	0.0609793111500637	TRFO_28163	iron-sulfur flavoprotein	2.00356369470045
MSTRG.15183	1.02997714591248	0.00997106131517667	0.0612303048044706	TRFO_31523	hypothetical protein TRFO_31523	2.00125861312328
MSTRG.15294	0.893323050067591	0.0100098944392817	0.0614245703595522	TRFO_31621	hypothetical protein TRFO_31621	1.99957050240871
MSTRG.4838	0.83071846536971	0.0100167481722405	0.0614518979049913	TRFO_03658	Thioredoxin family protein	1.99927324454294
MSTRG.3647	0.841513185896245	0.0100302274597979	0.0615198498318848	TRFO_16002	ribosomal protein S27	1.99868921818447
MSTRG.2415	0.65623914180949	0.0100648279023819	0.0616877326140483	TRFO_42691	hypothetical protein TRFO_42691	1.99719364667546
MSTRG.19681	0.99570075104451	0.0100683379995545	0.0616944760954035	TRFO_02096	CAMK family protein kinase	1.9970422133782
MSTRG.16755	0.812551576673932	0.0100853856297247	0.0617545939982257	TRFO_33461	CK1 family protein kinase	1.99630749123807
MSTRG.19360|rab4b	0.674264638590506	0.0101411044441567	0.0619942721575127	TRFO_36599	Ras-related protein Rab-4B	1.99391474442252
MSTRG.15571	0.607438585020834	0.0101501265367354	0.0620323202356082	TRFO_31988	hypothetical protein TRFO_31988	1.99352854357703
MSTRG.6768	0.684065021780165	0.010200231406566	0.0622762847857146	TRFO_20142	hypothetical protein TRFO_20142	1.99138997554644
MSTRG.1497|pckG	0.81708671603389	0.0102022084446423	0.0622762847857146	TRFO_13443	Phosphoenolpyruvate carboxykinase	1.99130580750223
MSTRG.5749|RYL1	0.74107034391449	0.0102264696620933	0.0623935038310902	TRFO_18828	Ras-like GTP-binding protein RYL1	1.9902742656901
MSTRG.3245	0.974113740328211	0.0102473934206892	0.0624627426102536	TRFO_43144	Ser/Thr protein phosphatase	1.98938658992264
MSTRG.16898	0.912627745634144	0.0102703743052213	0.0625879201590026	TRFO_33605	neuramidase	1.98841372819144
MSTRG.8873	0.638061869288357	0.01027562417031	0.0625951124960776	TRFO_04927	Adenylate cyclase family protein	1.98819178838247
gene-TRFO_39745	0.800462629921297	0.0102764445850168	0.0625951124960776	TRFO_39745	hypothetical protein TRFO_39745	1.98815711532016
MSTRG.12306	0.657027557003369	0.0102866123898326	0.0626247137217943	TRFO_06217	hypothetical protein TRFO_06217	1.98772762452122
MSTRG.8671	0.904352343737866	0.0102879868222116	0.0626247137217943	TRFO_22911	hypothetical protein TRFO_22911	1.98766960070333
MSTRG.12631	0.87446281983494	0.0102886428621486	0.0626247137217943	TRFO_28070	putative NADH-flavin reductase	1.98764190768178
MSTRG.10048	0.662689794167142	0.0103368274228284	0.0628444217325654	TRFO_01415	Copine family protein	1.98561273437356
[truncated: 20,315 more rows]
