# Supplementary material for: True cyst formation underlies persistence and drug tolerance in Tritrichomonas foetus
Source: Nat Commun. 2026 Apr 28;17:5831. doi: 10.1038/s41467-026-71827-9 (PMC13332039; doi:10.1038/s41467-026-71827-9)
Supplement: Supplementary file 8 — Source Data [file 41467_2026_71827_MOESM8_ESM.xlsx]

## Sheet: Figure 4C
	(+)tub	(-)tub
Data 1	28,07	71,92
Data 2	32,03	67,96
Data 3	17,79	82,2
Data 4	27,52	72,47

## Sheet: Figura 5A
Sarkosyl resistant parasites (%)
	K (%)			82C (%)			97H (%)
48 hrs	2	2	2,5	1,25	0,25	0,5	1,5	0,75	1,25
96 hrs	7	8	1,5	10	4,5	3	0,5	0,7	0,5

## Sheet: Figure 5B
Time (hrs)	K (live parasites/mL)			82C (live parasites/mL)			97H (live parasites/mL)
24	0	0	0	2500	17500	52500	0	0	0
48	0	0	0	400000	30000	1000000	0	0	0
72	30000	140000	910000	2000000	200000	2500000	10000	17500	0
96	2000000	2100000	2000000	1600000	760000	1000000	5000	550000	0
120	2200000	2400000	2300000	1600000	660000	620000	5000	890000	0
144	220000	650000	2500	42500	0	0	630000	52000	0
168	2500	0	0	0	0	0	380000	290000	0
192	0	0	0	0	0	0	77000	550000	0
216	0	0	0	0	0	0	0	22000	0
240	0	0	0	0	0	0	0	170000	0

## Sheet: Figure 5C
Time (hrs)	K (live parasites/mL)			82C (live parasites/mL)			97H (live parasites/mL)
24	0	5000	6000	0	20000	50000
48	7500	230000	90000	0	280000	500000	80000	40000	70000
72	360000	2400000	1600000	0	1000000	1200000	350000	310000	780000
96	3000000	1800000	2600000	0	3200000	1600000	1200000	1000000	650000
120	1600000	770000	820000	0	850000	1000000	1000000	1000000	1100000
144	620000	290000	25000	0	100000	0	420000	7500	0
168	230000	50000	7500	0	0	0	0	0
192	80000	25000	0	0			0
216	5000	5000		0				0

## Sheet: Figure 6B
	CFW+	CFW-
Date 1	85	15
Date 2	76	24
Date 3	72	28

## Sheet: Figure 6C
Sarkosyl resistant parasites (%)
	K (%)			82C (%)			97H (%)
24 hrs	3	4,5	5	1,5	0,5	1,25	1	0	0,25
48 hrs	1	1	0,25	2	2	5	1	0	1

## Sheet: Figure 6D
	1C			2C			3-4C			≥4
K	70,05	62,88	70,05	19,92	25,67	19,92	7,46	8,63	7,46	2,55	2,8	2,55
K pH 8	4,7	0,86	0,8	6,73	0,58	0,6	16,38	3,9	6,5	72,16	91,7	88,2
82C	69,2	69,28	75,29	20,73	23	17,28	8,04	5,52	6,72	2,04	1,38	0,69
82C pH8	16,05	2,88	23,9	12,03	6,57	28,5	15,06	25,9	22,4	56,84	61,5	19,4
97H	75,62	75,28	69,11	15,38	16,93	6,66	8,06	10,39	11,06	0,92	2,38	1,35
97H pH8	15,15	2,88	23,9	12,11	6,57	28,5	34,06	25,9	22,4	38,68	61,5	19,4

## Sheet: Figure 6E
	1C			2C			3-4C			≥4
K	70,05	62,88	70,05	19,92	25,67	19,92	7,46	8,63	7,46	2,55	2,8	2,55
K pH 8	13,3	14,4	24,3	19	10,5	10,2	24,9	10,1	11,5	44,4	64	52,6
82C	69,2	69,28	75,29	20,73	23	17,28	8,04	5,52	6,72	2,04	1,38	0,69
82C pH8	11,7	19,2	8,63	25,8	26,9	18,2	29,4	30,6	28,6	30,1	24,6	43,8
97H	75,62	75,28	69,11	15,38	16,93	6,66	8,06	10,39	11,06	0,92	2,38	1,35
97H pH8	10,1	21,7	17,1	23,7	32,3	27,1	28,3	27,5	26,7	35,1	18	27,1

## Sheet: Figure 7B
Time (hrs)	K (live parasites/mL)			82C (live parasites/mL)
24	0	0	0	5000	2500	42000
48	0	0	0	60000	57000	50000
72	10000	5000	0	1200000	1400000	1760000
96	240000	10000	0	2400000	2400000	2000000
120	1100000	1000	0	260000	7500	2500
144	12500	20000	0	0	0	0

## Sheet: Figure 7C
Time (hrs)	K (live parasites/mL)			82C (live parasites/mL)
24	100000	0	75000	60000	57000	5000
48	140000	3500	100000	1400000	890000	30000
72	2800000	800000	2100000	1600000	1800000	250000
96	360000	820000	610000	930000	630000	960000
120	20000	0	0	460000	210000	390000
144	5000	0	0	62000	90000	120000
168	2500	0	0	15000	0	0

[truncated: 12 more sheets: Figure 8A, Figure 8B, Figure 8C, Figure 8D, Figure 9A, Figure 9B, Figure 9C, Figure 9D, Supplementary 2, Supplementary 4, Supplementary Figure 6A, Supplementary Figure 6B]
